# Supplementary material for: Carbohydrate Metabolism Differentiates Pectinatus and Megasphaera Species Growing in Beer
Source: Microorganisms. 2024 Oct 10;12(10):2045. doi: 10.3390/microorganisms12102045 (PMC11510336; doi:10.3390/microorganisms12102045)
Supplement: Supplementary file 1 [file microorganisms-12-02045-s001.zip]

Archive with 3 entries (3 files):
- 20230906_ARNOLD_Bierverderber_raw data_I.xls
- 20230906_ARNOLD_Bierverderber_raw data_II.xls
- Arnold et al. 2024 - supplementary materials.pdf
