# Supplementary material for: Carbohydrate Metabolism Differentiates Pectinatus and Megasphaera Species Growing in Beer
Source: Microorganisms. 2024 Oct 10;12(10):2045. doi: 10.3390/microorganisms12102045 (PMC11510336; doi:10.3390/microorganisms12102045)
Supplement: Supplementary file 1 [file microorganisms-12-02045-s001.zip › 20230906_ARNOLD_Bierverderber_raw data_I.xls]

## Sheet: Methylmercaptan
Component Name		Curve Index	Weighting Index	Origin Index	Equation
Methylmercaptan					N/A
							Specified	Calculated
Filename	Sample Type	Sample Name	Integ. Type	Area	ISTD Area	Area Ratio	Amount	Amount	%Diff	%RSD-AMT	Peak Status	Level	Units	RT	Sample ID
20230905_ARNOLD_Bierverderber_01_20230906144214	Unknown Sample	22460_II	Method Settings	124194	0	0	NA	NA	NA	NA		NA		3.79939	1
20230905_ARNOLD_Bierverderber_02_20230906155845	Unknown Sample	22461_II	Method Settings	163003	0	0	NA	NA	NA	NA		NA		3.76169	1
20230905_ARNOLD_Bierverderber_03_20230906164149	Unknown Sample	22462_II	Method Settings	193575	0	0	NA	NA	NA	NA		NA		3.76862	1
20230905_ARNOLD_Bierverderber_04_20230906172459	Unknown Sample	22463_II	Method Settings	143929	0	0	NA	NA	NA	NA		NA		3.76533	1
20230905_ARNOLD_Bierverderber_05_20230906180808	Unknown Sample	22464_II	Method Settings	121684	0	0	NA	NA	NA	NA		NA		3.77527	1
20230905_ARNOLD_Bierverderber_06_20230906185117	Unknown Sample	22488_II	Method Settings	223011	1334.81	167.074	NA	NA	NA	NA	Response Low	NA		3.75529	1
20230905_ARNOLD_Bierverderber_07_20230906193427	Unknown Sample	22465_II	Method Settings	215852	0	0	NA	NA	NA	NA		NA		3.76614	1
20230905_ARNOLD_Bierverderber_08_20230906201734	Unknown Sample	22467_II	Method Settings	95507	0	0	NA	NA	NA	NA		NA		3.77896	1
20230905_ARNOLD_Bierverderber_09_20230906210037	Unknown Sample	22469_II	Method Settings	46869.2	0	0	NA	NA	NA	NA		NA		3.78232	1
20230905_ARNOLD_Bierverderber_10_20230906214340	Unknown Sample	22471_II	Method Settings	196986	0	0	NA	NA	NA	NA		NA		3.78254	1
20230905_ARNOLD_Bierverderber_11_20230906222641	Unknown Sample	22474_II	Method Settings	274631	0	0	NA	NA	NA	NA		NA		3.7825	1
20230905_ARNOLD_Bierverderber_12_20230906230944	Unknown Sample	22479_II	Method Settings	78992.8	0	0	NA	NA	NA	NA		NA		3.78909	1
20230905_ARNOLD_Bierverderber_13_20230906235250	Unknown Sample	22480_II	Method Settings	148690	0	0	NA	NA	NA	NA		NA		3.76838	1
20230905_ARNOLD_Bierverderber_14_20230907003550	Unknown Sample	22482_II	Method Settings	134240	0	0	NA	NA	NA	NA		NA		3.77203	1
20230905_ARNOLD_Bierverderber_15_20230907011856	Unknown Sample	22484_II	Method Settings	116844	0	0	NA	NA	NA	NA		NA		3.78595	1
20230905_ARNOLD_Bierverderber_16_20230907020200	Unknown Sample	22485_II	Method Settings	85162.7	0	0	NA	NA	NA	NA		NA		3.79933	1
20230905_ARNOLD_Bierverderber_17_20230907024503	Unknown Sample	2453_II	Method Settings	131295	0	0	NA	NA	NA	NA		NA		3.78214	1
20230905_ARNOLD_Bierverderber_18_20230907032806	Unknown Sample	21487_II	Method Settings	146255	0	0	NA	NA	NA	NA		NA		3.77543	1
20230905_ARNOLD_Bierverderber_19_20230907041110	Unknown Sample	21490_II	Method Settings	252058	0	0	NA	NA	NA	NA		NA		3.76842	1
20230905_ARNOLD_Bierverderber_20_20230907045411	Unknown Sample	21491_II	Method Settings	290120	1508.72	192.296	NA	NA	NA	NA	Response Low	NA		3.76855	1
20230905_ARNOLD_Bierverderber_21_20230907053716	Unknown Sample	21492_II	Method Settings	305370	0	0	NA	NA	NA	NA		NA		3.78217	1
20230905_ARNOLD_Bierverderber_22_20230907062022	Unknown Sample	21493_II	Method Settings	302238	0	0	NA	NA	NA	NA		NA		3.77862	1
20230905_ARNOLD_Bierverderber_23_20230907070328	Unknown Sample	21494_II	Method Settings	127420	0	0	NA	NA	NA	NA		NA		3.77526	1
20230905_ARNOLD_Bierverderber_24_20230907074630	Unknown Sample	21496_II	Method Settings	129172	0	0	NA	NA	NA	NA		NA		3.78217	1
20230905_ARNOLD_Bierverderber_25_20230907082936	Unknown Sample	21500_II	Method Settings	290413	0	0	NA	NA	NA	NA		NA		3.76177	1
20230905_ARNOLD_Bierverderber_26_20230907091238	Unknown Sample	21503_II	Method Settings	320459	0	0	NA	NA	NA	NA		NA		3.76544	1
20230905_ARNOLD_Bierverderber_27_20230907095545	Unknown Sample	22489_II	Method Settings	325324	0	0	NA	NA	NA	NA		NA		3.76879	1
20230905_ARNOLD_Bierverderber_28_20230907103852	Unknown Sample	22490_II	Method Settings	150964	0	0	NA	NA	NA	NA		NA		3.78605	1
20230905_ARNOLD_Bierverderber_29_20230907112156	Unknown Sample	22491_II	Method Settings	186968	821.429	227.613	NA	NA	NA	NA	Response Low	NA		3.76514	1
20230905_ARNOLD_Bierverderber_30_20230907120505	Unknown Sample	22492_II	Method Settings	132761	0	0	NA	NA	NA	NA		NA		3.79259	1
20230905_ARNOLD_Bierverderber_31_20230907124809	Unknown Sample	K_II	Method Settings	116562	0	0	NA	NA	NA	NA		NA		3.77203	1
Created By:
User Name		Full Name		Date
ISQ7N1906021				10/5/2023 9:36:26 AM

## Sheet: Acetaldehyd
Component Name		Curve Index	Weighting Index	Origin Index	Equation
Acetaldehyd					N/A
							Specified	Calculated
Filename	Sample Type	Sample Name	Integ. Type	Area	ISTD Area	Area Ratio	Amount	Amount	%Diff	%RSD-AMT	Peak Status	Level	Units	RT	Sample ID
20230905_ARNOLD_Bierverderber_01_20230906144214	Unknown Sample	22460_II	Method Settings	97553.4	0	0	NA	NA	NA	NA		NA		3.77558	1
20230905_ARNOLD_Bierverderber_02_20230906155845	Unknown Sample	22461_II	Method Settings	141410	0	0	NA	NA	NA	NA		NA		3.73108	1
20230905_ARNOLD_Bierverderber_03_20230906164149	Unknown Sample	22462_II	Method Settings	48686.5	0	0	NA	NA	NA	NA		NA		3.76181	1
20230905_ARNOLD_Bierverderber_04_20230906172459	Unknown Sample	22463_II	Method Settings	52365.2	0	0	NA	NA	NA	NA		NA		3.73472	1
20230905_ARNOLD_Bierverderber_05_20230906180808	Unknown Sample	22464_II	Method Settings	95978	0	0	NA	NA	NA	NA		NA		3.73445	1
20230905_ARNOLD_Bierverderber_06_20230906185117	Unknown Sample	22488_II	Method Settings	27691.5	1334.81	20.7457	NA	NA	NA	NA	Response Low	NA		3.75529	1
20230905_ARNOLD_Bierverderber_07_20230906193427	Unknown Sample	22465_II	Method Settings	100088	0	0	NA	NA	NA	NA		NA		3.72873	1
20230905_ARNOLD_Bierverderber_08_20230906201734	Unknown Sample	22467_II	Method Settings	84649.9	0	0	NA	NA	NA	NA		NA		3.75515	1
20230905_ARNOLD_Bierverderber_09_20230906210037	Unknown Sample	22469_II	Method Settings	87129.1	0	0	NA	NA	NA	NA		NA		3.7517	1
20230905_ARNOLD_Bierverderber_10_20230906214340	Unknown Sample	22471_II	Method Settings	140616	0	0	NA	NA	NA	NA		NA		3.75873	1
20230905_ARNOLD_Bierverderber_11_20230906222641	Unknown Sample	22474_II	Method Settings	123330	0	0	NA	NA	NA	NA		NA		3.7757	1
20230905_ARNOLD_Bierverderber_12_20230906230944	Unknown Sample	22479_II	Method Settings	78207.1	0	0	NA	NA	NA	NA		NA		3.74827	1
20230905_ARNOLD_Bierverderber_13_20230906235250	Unknown Sample	22480_II	Method Settings	158107	0	0	NA	NA	NA	NA		NA		3.74118	1
20230905_ARNOLD_Bierverderber_14_20230907003550	Unknown Sample	22482_II	Method Settings	29713.6	0	0	NA	NA	NA	NA		NA		3.76182	1
20230905_ARNOLD_Bierverderber_15_20230907011856	Unknown Sample	22484_II	Method Settings	115285	0	0	NA	NA	NA	NA		NA		3.73494	1
20230905_ARNOLD_Bierverderber_16_20230907020200	Unknown Sample	22485_II	Method Settings	151708	0	0	NA	NA	NA	NA		NA		3.73811	1
20230905_ARNOLD_Bierverderber_17_20230907024503	Unknown Sample	2453_II	Method Settings	19737.6	0	0	NA	NA	NA	NA		NA		3.77874	1
20230905_ARNOLD_Bierverderber_18_20230907032806	Unknown Sample	21487_II	Method Settings	95804.5	0	0	NA	NA	NA	NA		NA		3.75162	1
20230905_ARNOLD_Bierverderber_19_20230907041110	Unknown Sample	21490_II	Method Settings	145439	0	0	NA	NA	NA	NA		NA		3.73101	1
20230905_ARNOLD_Bierverderber_20_20230907045411	Unknown Sample	21491_II	Method Settings	829135	1508.72	549.563	NA	NA	NA	NA	Response Low	NA		3.81956	1
20230905_ARNOLD_Bierverderber_21_20230907053716	Unknown Sample	21492_II	Method Settings	154030	0	0	NA	NA	NA	NA		NA		3.76857	1
20230905_ARNOLD_Bierverderber_22_20230907062022	Unknown Sample	21493_II	Method Settings	126675	0	0	NA	NA	NA	NA		NA		3.74461	1
20230905_ARNOLD_Bierverderber_23_20230907070328	Unknown Sample	21494_II	Method Settings	192663	0	0	NA	NA	NA	NA		NA		3.75825	1
20230905_ARNOLD_Bierverderber_24_20230907074630	Unknown Sample	21496_II	Method Settings	57883.7	0	0	NA	NA	NA	NA		NA		3.75836	1
20230905_ARNOLD_Bierverderber_25_20230907082936	Unknown Sample	21500_II	Method Settings	127208	0	0	NA	NA	NA	NA		NA		3.74817	1
20230905_ARNOLD_Bierverderber_26_20230907091238	Unknown Sample	21503_II	Method Settings	129492	0	0	NA	NA	NA	NA		NA		3.73143	1
20230905_ARNOLD_Bierverderber_27_20230907095545	Unknown Sample	22489_II	Method Settings	154526	0	0	NA	NA	NA	NA		NA		3.73478	1
20230905_ARNOLD_Bierverderber_28_20230907103852	Unknown Sample	22490_II	Method Settings	118995	0	0	NA	NA	NA	NA		NA		3.74183	1
20230905_ARNOLD_Bierverderber_29_20230907112156	Unknown Sample	22491_II	Method Settings	35757.4	821.429	43.5307	NA	NA	NA	NA	Response Low	NA		3.76174	1
20230905_ARNOLD_Bierverderber_30_20230907120505	Unknown Sample	22492_II	Method Settings	75747.6	0	0	NA	NA	NA	NA		NA		3.76879	1
20230905_ARNOLD_Bierverderber_31_20230907124809	Unknown Sample	K_II	Method Settings	79114	0	0	NA	NA	NA	NA		NA		3.73121	1
Created By:
User Name		Full Name		Date
ISQ7N1906021				10/5/2023 9:36:26 AM

## Sheet: Ethanol
Component Name		Curve Index	Weighting Index	Origin Index	Equation
Ethanol					N/A
							Specified	Calculated
Filename	Sample Type	Sample Name	Integ. Type	Area	ISTD Area	Area Ratio	Amount	Amount	%Diff	%RSD-AMT	Peak Status	Level	Units	RT	Sample ID
20230905_ARNOLD_Bierverderber_01_20230906144214	Unknown Sample	22460_II	Method Settings	2.14451e+08	0	0	NA	NA	NA	NA		NA		3.93883	1
20230905_ARNOLD_Bierverderber_02_20230906155845	Unknown Sample	22461_II	Method Settings	2.03059e+08	0	0	NA	NA	NA	NA		NA		3.91814	1
20230905_ARNOLD_Bierverderber_03_20230906164149	Unknown Sample	22462_II	Method Settings	4.16584e+08	0	0	NA	NA	NA	NA		NA		3.96928	1
20230905_ARNOLD_Bierverderber_04_20230906172459	Unknown Sample	22463_II	Method Settings	2.05689e+08	0	0	NA	NA	NA	NA		NA		3.91838	1
20230905_ARNOLD_Bierverderber_05_20230906180808	Unknown Sample	22464_II	Method Settings	4.21747e+08	0	0	NA	NA	NA	NA		NA		3.96913	1
20230905_ARNOLD_Bierverderber_06_20230906185117	Unknown Sample	22488_II	Method Settings	6.19339e+08	1334.81	463991	NA	NA	NA	NA	Response Low	NA		3.92195	1
20230905_ARNOLD_Bierverderber_07_20230906193427	Unknown Sample	22465_II	Method Settings	4.40403e+08	0	0	NA	NA	NA	NA		NA		3.96341	1
20230905_ARNOLD_Bierverderber_08_20230906201734	Unknown Sample	22467_II	Method Settings	2.02546e+08	0	0	NA	NA	NA	NA		NA		3.93201	1
20230905_ARNOLD_Bierverderber_09_20230906210037	Unknown Sample	22469_II	Method Settings	4.18044e+08	0	0	NA	NA	NA	NA		NA		3.97278	1
20230905_ARNOLD_Bierverderber_10_20230906214340	Unknown Sample	22471_II	Method Settings	4.18351e+08	0	0	NA	NA	NA	NA		NA		3.9764	1
20230905_ARNOLD_Bierverderber_11_20230906222641	Unknown Sample	22474_II	Method Settings	4.20423e+08	0	0	NA	NA	NA	NA		NA		3.97977	1
20230905_ARNOLD_Bierverderber_12_20230906230944	Unknown Sample	22479_II	Method Settings	4.32704e+08	0	0	NA	NA	NA	NA		NA		3.97615	1
20230905_ARNOLD_Bierverderber_13_20230906235250	Unknown Sample	22480_II	Method Settings	2.08562e+08	0	0	NA	NA	NA	NA		NA		3.92143	1
20230905_ARNOLD_Bierverderber_14_20230907003550	Unknown Sample	22482_II	Method Settings	4.18156e+08	0	0	NA	NA	NA	NA		NA		3.96249	1
20230905_ARNOLD_Bierverderber_15_20230907011856	Unknown Sample	22484_II	Method Settings	4.28602e+08	0	0	NA	NA	NA	NA		NA		3.97982	1
20230905_ARNOLD_Bierverderber_16_20230907020200	Unknown Sample	22485_II	Method Settings	4.15029e+08	0	0	NA	NA	NA	NA		NA		3.97959	1
20230905_ARNOLD_Bierverderber_17_20230907024503	Unknown Sample	2453_II	Method Settings	1.95357e+08	0	0	NA	NA	NA	NA		NA		3.93519	1
20230905_ARNOLD_Bierverderber_18_20230907032806	Unknown Sample	21487_II	Method Settings	1.94284e+08	0	0	NA	NA	NA	NA		NA		3.92168	1
20230905_ARNOLD_Bierverderber_19_20230907041110	Unknown Sample	21490_II	Method Settings	4.29081e+08	0	0	NA	NA	NA	NA		NA		3.96229	1
20230905_ARNOLD_Bierverderber_20_20230907045411	Unknown Sample	21491_II	Method Settings	2.02304e+08	1508.72	134090	NA	NA	NA	NA	Response Low	NA		3.92159	1
20230905_ARNOLD_Bierverderber_21_20230907053716	Unknown Sample	21492_II	Method Settings	4.13755e+08	0	0	NA	NA	NA	NA		NA		3.97603	1
20230905_ARNOLD_Bierverderber_22_20230907062022	Unknown Sample	21493_II	Method Settings	1.95998e+08	0	0	NA	NA	NA	NA		NA		3.93167	1
20230905_ARNOLD_Bierverderber_23_20230907070328	Unknown Sample	21494_II	Method Settings	4.08642e+08	0	0	NA	NA	NA	NA		NA		3.96231	1
20230905_ARNOLD_Bierverderber_24_20230907074630	Unknown Sample	21496_II	Method Settings	4.20596e+08	0	0	NA	NA	NA	NA		NA		3.97263	1
20230905_ARNOLD_Bierverderber_25_20230907082936	Unknown Sample	21500_II	Method Settings	1.95576e+08	0	0	NA	NA	NA	NA		NA		3.91822	1
20230905_ARNOLD_Bierverderber_26_20230907091238	Unknown Sample	21503_II	Method Settings	4.25319e+08	0	0	NA	NA	NA	NA		NA		3.95931	1
20230905_ARNOLD_Bierverderber_27_20230907095545	Unknown Sample	22489_II	Method Settings	4.10762e+08	0	0	NA	NA	NA	NA		NA		3.96606	1
20230905_ARNOLD_Bierverderber_28_20230907103852	Unknown Sample	22490_II	Method Settings	2.04979e+08	0	0	NA	NA	NA	NA		NA		3.9391	1
20230905_ARNOLD_Bierverderber_29_20230907112156	Unknown Sample	22491_II	Method Settings	2.12585e+08	821.429	258799	NA	NA	NA	NA	Response Low	NA		3.91819	1
20230905_ARNOLD_Bierverderber_30_20230907120505	Unknown Sample	22492_II	Method Settings	1.86604e+08	0	0	NA	NA	NA	NA		NA		3.94224	1
20230905_ARNOLD_Bierverderber_31_20230907124809	Unknown Sample	K_II	Method Settings	4.42495e+08	0	0	NA	NA	NA	NA		NA		3.96249	1
Created By:
User Name		Full Name		Date
ISQ7N1906021				10/5/2023 9:36:26 AM

## Sheet: Dimethylsulfid
Component Name		Curve Index	Weighting Index	Origin Index	Equation
Dimethylsulfid_62					N/A
							Specified	Calculated
Filename	Sample Type	Sample Name	Integ. Type	Area	ISTD Area	Area Ratio	Amount	Amount	%Diff	%RSD-AMT	Peak Status	Level	Units	RT	Sample ID
20230905_ARNOLD_Bierverderber_01_20230906144214	Unknown Sample	22460_II	Method Settings	159207	0	0	NA	NA	NA	NA		NA		4.22793	1
20230905_ARNOLD_Bierverderber_02_20230906155845	Unknown Sample	22461_II	Method Settings	41224.2	0	0	NA	NA	NA	NA		NA		4.20383	1
20230905_ARNOLD_Bierverderber_03_20230906164149	Unknown Sample	22462_II	Method Settings	114953	0	0	NA	NA	NA	NA		NA		4.21416	1
20230905_ARNOLD_Bierverderber_04_20230906172459	Unknown Sample	22463_II	Method Settings	36646.5	0	0	NA	NA	NA	NA		NA		4.21087	1
20230905_ARNOLD_Bierverderber_05_20230906180808	Unknown Sample	22464_II	Method Settings	97730.7	0	0	NA	NA	NA	NA		NA		4.21401	1
20230905_ARNOLD_Bierverderber_06_20230906185117	Unknown Sample	22488_II	Method Settings	99709	1334.81	74.699	NA	NA	NA	NA	Response Low	NA		4.21104	1
20230905_ARNOLD_Bierverderber_07_20230906193427	Unknown Sample	22465_II	Method Settings	74215.7	0	0	NA	NA	NA	NA		NA		4.21169	1
20230905_ARNOLD_Bierverderber_08_20230906201734	Unknown Sample	22467_II	Method Settings	98325.4	0	0	NA	NA	NA	NA		NA		4.2211	1
20230905_ARNOLD_Bierverderber_09_20230906210037	Unknown Sample	22469_II	Method Settings	63823.5	0	0	NA	NA	NA	NA		NA		4.22786	1
20230905_ARNOLD_Bierverderber_10_20230906214340	Unknown Sample	22471_II	Method Settings	128108	0	0	NA	NA	NA	NA		NA		4.22468	1
20230905_ARNOLD_Bierverderber_11_20230906222641	Unknown Sample	22474_II	Method Settings	140882	0	0	NA	NA	NA	NA		NA		4.22805	1
20230905_ARNOLD_Bierverderber_12_20230906230944	Unknown Sample	22479_II	Method Settings	59110.6	0	0	NA	NA	NA	NA		NA		4.22443	1
20230905_ARNOLD_Bierverderber_13_20230906235250	Unknown Sample	22480_II	Method Settings	75325.1	0	0	NA	NA	NA	NA		NA		4.20713	1
20230905_ARNOLD_Bierverderber_14_20230907003550	Unknown Sample	22482_II	Method Settings	146149	0	0	NA	NA	NA	NA		NA		4.21077	1
20230905_ARNOLD_Bierverderber_15_20230907011856	Unknown Sample	22484_II	Method Settings	66376.9	0	0	NA	NA	NA	NA		NA		4.2247	1
20230905_ARNOLD_Bierverderber_16_20230907020200	Unknown Sample	22485_II	Method Settings	62683.4	0	0	NA	NA	NA	NA		NA		4.22787	1
20230905_ARNOLD_Bierverderber_17_20230907024503	Unknown Sample	2453_II	Method Settings	73562.9	0	0	NA	NA	NA	NA		NA		4.22429	1
20230905_ARNOLD_Bierverderber_18_20230907032806	Unknown Sample	21487_II	Method Settings	187031	0	0	NA	NA	NA	NA		NA		4.21077	1
20230905_ARNOLD_Bierverderber_19_20230907041110	Unknown Sample	21490_II	Method Settings	87532.1	0	0	NA	NA	NA	NA		NA		4.20717	1
20230905_ARNOLD_Bierverderber_20_20230907045411	Unknown Sample	21491_II	Method Settings	137691	1508.72	91.2639	NA	NA	NA	NA	Response Low	NA		4.21069	1
20230905_ARNOLD_Bierverderber_21_20230907053716	Unknown Sample	21492_II	Method Settings	62516.7	0	0	NA	NA	NA	NA		NA		4.22432	1
20230905_ARNOLD_Bierverderber_22_20230907062022	Unknown Sample	21493_II	Method Settings	131693	0	0	NA	NA	NA	NA		NA		4.22417	1
20230905_ARNOLD_Bierverderber_23_20230907070328	Unknown Sample	21494_II	Method Settings	80734.3	0	0	NA	NA	NA	NA		NA		4.2072	1
20230905_ARNOLD_Bierverderber_24_20230907074630	Unknown Sample	21496_II	Method Settings	38958.2	0	0	NA	NA	NA	NA		NA		4.21751	1
20230905_ARNOLD_Bierverderber_25_20230907082936	Unknown Sample	21500_II	Method Settings	174648	0	0	NA	NA	NA	NA		NA		4.20732	1
20230905_ARNOLD_Bierverderber_26_20230907091238	Unknown Sample	21503_II	Method Settings	126049	0	0	NA	NA	NA	NA		NA		4.20759	1
20230905_ARNOLD_Bierverderber_27_20230907095545	Unknown Sample	22489_II	Method Settings	111951	0	0	NA	NA	NA	NA		NA		4.21434	1
20230905_ARNOLD_Bierverderber_28_20230907103852	Unknown Sample	22490_II	Method Settings	46043.8	0	0	NA	NA	NA	NA		NA		4.2316	1
20230905_ARNOLD_Bierverderber_29_20230907112156	Unknown Sample	22491_II	Method Settings	99154.6	821.429	120.71	NA	NA	NA	NA	Response Low	NA		4.21069	1
20230905_ARNOLD_Bierverderber_30_20230907120505	Unknown Sample	22492_II	Method Settings	57863.8	0	0	NA	NA	NA	NA		NA		4.23134	1
20230905_ARNOLD_Bierverderber_31_20230907124809	Unknown Sample	K_II	Method Settings	25899.3	0	0	NA	NA	NA	NA		NA		4.20397	1
Created By:
User Name		Full Name		Date
ISQ7N1906021				10/5/2023 9:36:26 AM

## Sheet: Propanol
Component Name		Curve Index	Weighting Index	Origin Index	Equation
Propanol_59					N/A
							Specified	Calculated
Filename	Sample Type	Sample Name	Integ. Type	Area	ISTD Area	Area Ratio	Amount	Amount	%Diff	%RSD-AMT	Peak Status	Level	Units	RT	Sample ID
20230905_ARNOLD_Bierverderber_01_20230906144214	Unknown Sample	22460_II	Method Settings	1.10414e+07	0	0	NA	NA	NA	NA		NA		4.37078	1
20230905_ARNOLD_Bierverderber_02_20230906155845	Unknown Sample	22461_II	Method Settings	1.26536e+07	0	0	NA	NA	NA	NA		NA		4.35689	1
20230905_ARNOLD_Bierverderber_03_20230906164149	Unknown Sample	22462_II	Method Settings	1.24428e+07	0	0	NA	NA	NA	NA		NA		4.36381	1
20230905_ARNOLD_Bierverderber_04_20230906172459	Unknown Sample	22463_II	Method Settings	1.07312e+07	0	0	NA	NA	NA	NA		NA		4.35712	1
20230905_ARNOLD_Bierverderber_05_20230906180808	Unknown Sample	22464_II	Method Settings	1.0965e+07	0	0	NA	NA	NA	NA		NA		4.36366	1
20230905_ARNOLD_Bierverderber_06_20230906185117	Unknown Sample	22488_II	Method Settings	1.03462e+07	1334.81	7751.07	NA	NA	NA	NA	Response Low	NA		4.35729	1
20230905_ARNOLD_Bierverderber_07_20230906193427	Unknown Sample	22465_II	Method Settings	1.17529e+07	0	0	NA	NA	NA	NA		NA		4.35794	1
20230905_ARNOLD_Bierverderber_08_20230906201734	Unknown Sample	22467_II	Method Settings	1.1611e+07	0	0	NA	NA	NA	NA		NA		4.37075	1
20230905_ARNOLD_Bierverderber_09_20230906210037	Unknown Sample	22469_II	Method Settings	1.12205e+07	0	0	NA	NA	NA	NA		NA		4.37071	1
20230905_ARNOLD_Bierverderber_10_20230906214340	Unknown Sample	22471_II	Method Settings	1.07728e+07	0	0	NA	NA	NA	NA		NA		4.37433	1
20230905_ARNOLD_Bierverderber_11_20230906222641	Unknown Sample	22474_II	Method Settings	1.1686e+07	0	0	NA	NA	NA	NA		NA		4.3743	1
20230905_ARNOLD_Bierverderber_12_20230906230944	Unknown Sample	22479_II	Method Settings	1.22502e+07	0	0	NA	NA	NA	NA		NA		4.37408	1
20230905_ARNOLD_Bierverderber_13_20230906235250	Unknown Sample	22480_II	Method Settings	1.28078e+07	0	0	NA	NA	NA	NA		NA		4.35678	1
20230905_ARNOLD_Bierverderber_14_20230907003550	Unknown Sample	22482_II	Method Settings	1.24414e+07	0	0	NA	NA	NA	NA		NA		4.36042	1
20230905_ARNOLD_Bierverderber_15_20230907011856	Unknown Sample	22484_II	Method Settings	1.64235e+07	0	0	NA	NA	NA	NA		NA		4.37435	1
20230905_ARNOLD_Bierverderber_16_20230907020200	Unknown Sample	22485_II	Method Settings	1.4978e+07	0	0	NA	NA	NA	NA		NA		4.37752	1
20230905_ARNOLD_Bierverderber_17_20230907024503	Unknown Sample	2453_II	Method Settings	1.23006e+07	0	0	NA	NA	NA	NA		NA		4.37053	1
20230905_ARNOLD_Bierverderber_18_20230907032806	Unknown Sample	21487_II	Method Settings	1.20409e+07	0	0	NA	NA	NA	NA		NA		4.36042	1
20230905_ARNOLD_Bierverderber_19_20230907041110	Unknown Sample	21490_II	Method Settings	1.12376e+07	0	0	NA	NA	NA	NA		NA		4.35682	1
20230905_ARNOLD_Bierverderber_20_20230907045411	Unknown Sample	21491_II	Method Settings	1.12665e+07	1508.72	7467.63	NA	NA	NA	NA	Response Low	NA		4.36034	1
20230905_ARNOLD_Bierverderber_21_20230907053716	Unknown Sample	21492_II	Method Settings	1.09086e+07	0	0	NA	NA	NA	NA		NA		4.37397	1
20230905_ARNOLD_Bierverderber_22_20230907062022	Unknown Sample	21493_II	Method Settings	1.10354e+07	0	0	NA	NA	NA	NA		NA		4.37041	1
20230905_ARNOLD_Bierverderber_23_20230907070328	Unknown Sample	21494_II	Method Settings	1.17343e+07	0	0	NA	NA	NA	NA		NA		4.35684	1
20230905_ARNOLD_Bierverderber_24_20230907074630	Unknown Sample	21496_II	Method Settings	1.12159e+07	0	0	NA	NA	NA	NA		NA		4.36716	1
20230905_ARNOLD_Bierverderber_25_20230907082936	Unknown Sample	21500_II	Method Settings	1.08577e+07	0	0	NA	NA	NA	NA		NA		4.35697	1
20230905_ARNOLD_Bierverderber_26_20230907091238	Unknown Sample	21503_II	Method Settings	1.05398e+07	0	0	NA	NA	NA	NA		NA		4.35724	1
20230905_ARNOLD_Bierverderber_27_20230907095545	Unknown Sample	22489_II	Method Settings	1.24652e+07	0	0	NA	NA	NA	NA		NA		4.36399	1
20230905_ARNOLD_Bierverderber_28_20230907103852	Unknown Sample	22490_II	Method Settings	1.09815e+07	0	0	NA	NA	NA	NA		NA		4.37784	1
20230905_ARNOLD_Bierverderber_29_20230907112156	Unknown Sample	22491_II	Method Settings	1.12748e+07	821.429	13725.8	NA	NA	NA	NA	Response Low	NA		4.35694	1
20230905_ARNOLD_Bierverderber_30_20230907120505	Unknown Sample	22492_II	Method Settings	1.13495e+07	0	0	NA	NA	NA	NA		NA		4.37758	1
20230905_ARNOLD_Bierverderber_31_20230907124809	Unknown Sample	K_II	Method Settings	1.07993e+07	0	0	NA	NA	NA	NA		NA		4.35702	1
Created By:
User Name		Full Name		Date
ISQ7N1906021				10/5/2023 9:36:26 AM

## Sheet: Diacetyl
Component Name		Curve Index	Weighting Index	Origin Index	Equation
Diacetyl					N/A
							Specified	Calculated
Filename	Sample Type	Sample Name	Integ. Type	Area	ISTD Area	Area Ratio	Amount	Amount	%Diff	%RSD-AMT	Peak Status	Level	Units	RT	Sample ID
20230905_ARNOLD_Bierverderber_01_20230906144214	Unknown Sample	22460_II	Method Settings	8004.75	0	0	NA	NA	NA	NA		NA		4.4558	1
20230905_ARNOLD_Bierverderber_02_20230906155845	Unknown Sample	22461_II	Method Settings	27198.1	0	0	NA	NA	NA	NA		NA		4.44531	1
20230905_ARNOLD_Bierverderber_03_20230906164149	Unknown Sample	22462_II	Method Settings	44363.3	0	0	NA	NA	NA	NA		NA		4.46584	1
20230905_ARNOLD_Bierverderber_04_20230906172459	Unknown Sample	22463_II	Method Settings	35393.6	0	0	NA	NA	NA	NA		NA		4.44895	1
20230905_ARNOLD_Bierverderber_05_20230906180808	Unknown Sample	22464_II	Method Settings	17707.4	0	0	NA	NA	NA	NA		NA		4.45549	1
20230905_ARNOLD_Bierverderber_06_20230906185117	Unknown Sample	22488_II	Method Settings	6274.67	1334.81	4.7008	NA	NA	NA	NA	Response Low	NA		4.44912	1
20230905_ARNOLD_Bierverderber_07_20230906193427	Unknown Sample	22465_II	Method Settings	22493.5	0	0	NA	NA	NA	NA		NA		4.44297	1
20230905_ARNOLD_Bierverderber_08_20230906201734	Unknown Sample	22467_II	Method Settings	37777.2	0	0	NA	NA	NA	NA		NA		4.45918	1
20230905_ARNOLD_Bierverderber_09_20230906210037	Unknown Sample	22469_II	Manual Integration	31730.6	0	0	NA	NA	NA	NA		NA		4.46594	1
20230905_ARNOLD_Bierverderber_10_20230906214340	Unknown Sample	22471_II	Method Settings	32559	0	0	NA	NA	NA	NA		NA		4.47976	1
20230905_ARNOLD_Bierverderber_11_20230906222641	Unknown Sample	22474_II	Method Settings	41288.3	0	0	NA	NA	NA	NA		NA		4.46613	1
20230905_ARNOLD_Bierverderber_12_20230906230944	Unknown Sample	22479_II	Method Settings	1779.55	0	0	NA	NA	NA	NA		NA		4.50672	1
20230905_ARNOLD_Bierverderber_13_20230906235250	Unknown Sample	22480_II	Method Settings	71151.8	0	0	NA	NA	NA	NA		NA		4.56424	1
20230905_ARNOLD_Bierverderber_14_20230907003550	Unknown Sample	22482_II	Method Settings	15039.2	0	0	NA	NA	NA	NA		NA		4.45225	1
20230905_ARNOLD_Bierverderber_15_20230907011856	Unknown Sample	22484_II	Method Settings	15471.7	0	0	NA	NA	NA	NA		NA		4.46277	1
20230905_ARNOLD_Bierverderber_16_20230907020200	Unknown Sample	22485_II	Manual Integration	8801.31	0	0	NA	NA	NA	NA		NA		4.45915	1
20230905_ARNOLD_Bierverderber_17_20230907024503	Unknown Sample	2453_II	Manual Integration	6685.47	0	0	NA	NA	NA	NA		NA		4.45556	1
20230905_ARNOLD_Bierverderber_18_20230907032806	Unknown Sample	21487_II	Method Settings	32371.9	0	0	NA	NA	NA	NA		NA		4.45565	1
20230905_ARNOLD_Bierverderber_19_20230907041110	Unknown Sample	21490_II	Method Settings	29244	0	0	NA	NA	NA	NA		NA		4.44524	1
20230905_ARNOLD_Bierverderber_20_20230907045411	Unknown Sample	21491_II	Method Settings	30371.3	1508.72	20.1305	NA	NA	NA	NA	Response Low	NA		4.46577	1
20230905_ARNOLD_Bierverderber_21_20230907053716	Unknown Sample	21492_II	Method Settings	41747.5	0	0	NA	NA	NA	NA		NA		4.45559	1
20230905_ARNOLD_Bierverderber_22_20230907062022	Unknown Sample	21493_II	Method Settings	38889.6	0	0	NA	NA	NA	NA		NA		4.46565	1
20230905_ARNOLD_Bierverderber_23_20230907070328	Unknown Sample	21494_II	Method Settings	28019.3	0	0	NA	NA	NA	NA		NA		4.44867	1
20230905_ARNOLD_Bierverderber_24_20230907074630	Unknown Sample	21496_II	Method Settings	32287.4	0	0	NA	NA	NA	NA		NA		4.46579	1
20230905_ARNOLD_Bierverderber_25_20230907082936	Unknown Sample	21500_II	Method Settings	45136.4	0	0	NA	NA	NA	NA		NA		4.4556	1
20230905_ARNOLD_Bierverderber_26_20230907091238	Unknown Sample	21503_II	Method Settings	43193.8	0	0	NA	NA	NA	NA		NA		4.45927	1
20230905_ARNOLD_Bierverderber_27_20230907095545	Unknown Sample	22489_II	Method Settings	13465.8	0	0	NA	NA	NA	NA		NA		4.44222	1
20230905_ARNOLD_Bierverderber_28_20230907103852	Unknown Sample	22490_II	Method Settings	32236.4	0	0	NA	NA	NA	NA		NA		4.47647	1
20230905_ARNOLD_Bierverderber_29_20230907112156	Unknown Sample	22491_II	Method Settings	49282.7	821.429	59.9963	NA	NA	NA	NA	Response Low	NA		4.46237	1
20230905_ARNOLD_Bierverderber_30_20230907120505	Unknown Sample	22492_II	Method Settings	29733	0	0	NA	NA	NA	NA		NA		4.46941	1
20230905_ARNOLD_Bierverderber_31_20230907124809	Unknown Sample	K_II	Method Settings	21829	0	0	NA	NA	NA	NA		NA		4.44205	1
Created By:
User Name		Full Name		Date
ISQ7N1906021				10/5/2023 9:36:26 AM

## Sheet: Essigsaeure
Component Name		Curve Index	Weighting Index	Origin Index	Equation
Essigsaeure					N/A
							Specified	Calculated
Filename	Sample Type	Sample Name	Integ. Type	Area	ISTD Area	Area Ratio	Amount	Amount	%Diff	%RSD-AMT	Peak Status	Level	Units	RT	Sample ID
20230905_ARNOLD_Bierverderber_01_20230906144214	Unknown Sample	22460_II	Manual Integration	5.72327e+06	0	0	NA	NA	NA	NA		NA		4.4422	1
20230905_ARNOLD_Bierverderber_02_20230906155845	Unknown Sample	22461_II	Manual Integration	1.7816e+07	0	0	NA	NA	NA	NA		NA		4.44191	1
20230905_ARNOLD_Bierverderber_03_20230906164149	Unknown Sample	22462_II	Method Settings	3.2329e+07	0	0	NA	NA	NA	NA		NA		4.46244	1
20230905_ARNOLD_Bierverderber_04_20230906172459	Unknown Sample	22463_II	Manual Integration	2.18054e+07	0	0	NA	NA	NA	NA		NA		4.44895	1
20230905_ARNOLD_Bierverderber_05_20230906180808	Unknown Sample	22464_II	Manual Integration	8.4064e+06	0	0	NA	NA	NA	NA		NA		4.44189	1
20230905_ARNOLD_Bierverderber_06_20230906185117	Unknown Sample	22488_II	Manual Integration	5.83729e+06	1334.81	4373.12	NA	NA	NA	NA	Response Low	NA		4.43551	1
20230905_ARNOLD_Bierverderber_07_20230906193427	Unknown Sample	22465_II	Manual Integration	1.89782e+07	0	0	NA	NA	NA	NA		NA		4.44297	1
20230905_ARNOLD_Bierverderber_08_20230906201734	Unknown Sample	22467_II	Manual Integration	2.24181e+07	0	0	NA	NA	NA	NA		NA		4.45918	1
20230905_ARNOLD_Bierverderber_09_20230906210037	Unknown Sample	22469_II	Manual Integration	2.13228e+07	0	0	NA	NA	NA	NA		NA		4.45914	1
20230905_ARNOLD_Bierverderber_10_20230906214340	Unknown Sample	22471_II	Method Settings	3.22937e+07	0	0	NA	NA	NA	NA		NA		4.47296	1
20230905_ARNOLD_Bierverderber_11_20230906222641	Unknown Sample	22474_II	Method Settings	3.43146e+07	0	0	NA	NA	NA	NA		NA		4.47633	1
20230905_ARNOLD_Bierverderber_12_20230906230944	Unknown Sample	22479_II	Method Settings	1.2304e+07	0	0	NA	NA	NA	NA		NA		4.4523	1
20230905_ARNOLD_Bierverderber_13_20230906235250	Unknown Sample	22480_II	Manual Integration	8.63343e+06	0	0	NA	NA	NA	NA		NA		4.435	1
20230905_ARNOLD_Bierverderber_14_20230907003550	Unknown Sample	22482_II	Manual Integration	7.50704e+06	0	0	NA	NA	NA	NA		NA		4.43524	1
20230905_ARNOLD_Bierverderber_15_20230907011856	Unknown Sample	22484_II	Manual Integration	6.51068e+06	0	0	NA	NA	NA	NA		NA		4.45257	1
20230905_ARNOLD_Bierverderber_16_20230907020200	Unknown Sample	22485_II	Manual Integration	5.91644e+06	0	0	NA	NA	NA	NA		NA		4.45575	1
20230905_ARNOLD_Bierverderber_17_20230907024503	Unknown Sample	2453_II	Manual Integration	4.45191e+06	0	0	NA	NA	NA	NA		NA		4.44876	1
20230905_ARNOLD_Bierverderber_18_20230907032806	Unknown Sample	21487_II	Method Settings	3.10397e+07	0	0	NA	NA	NA	NA		NA		4.45565	1
20230905_ARNOLD_Bierverderber_19_20230907041110	Unknown Sample	21490_II	Method Settings	2.19968e+07	0	0	NA	NA	NA	NA		NA		4.44524	1
20230905_ARNOLD_Bierverderber_20_20230907045411	Unknown Sample	21491_II	Method Settings	3.34163e+07	1508.72	22148.8	NA	NA	NA	NA	Response Low	NA		4.45897	1
20230905_ARNOLD_Bierverderber_21_20230907053716	Unknown Sample	21492_II	Method Settings	2.77532e+07	0	0	NA	NA	NA	NA		NA		4.4692	1
20230905_ARNOLD_Bierverderber_22_20230907062022	Unknown Sample	21493_II	Manual Integration	3.71398e+07	0	0	NA	NA	NA	NA		NA		4.47245	1
20230905_ARNOLD_Bierverderber_23_20230907070328	Unknown Sample	21494_II	Method Settings	2.40042e+07	0	0	NA	NA	NA	NA		NA		4.44867	1
20230905_ARNOLD_Bierverderber_24_20230907074630	Unknown Sample	21496_II	Manual Integration	1.81285e+07	0	0	NA	NA	NA	NA		NA		4.45559	1
20230905_ARNOLD_Bierverderber_25_20230907082936	Unknown Sample	21500_II	Method Settings	3.6492e+07	0	0	NA	NA	NA	NA		NA		4.459	1
20230905_ARNOLD_Bierverderber_26_20230907091238	Unknown Sample	21503_II	Manual Integration	3.83672e+07	0	0	NA	NA	NA	NA		NA		4.45927	1
20230905_ARNOLD_Bierverderber_27_20230907095545	Unknown Sample	22489_II	Manual Integration	9.8187e+06	0	0	NA	NA	NA	NA		NA		4.44222	1
20230905_ARNOLD_Bierverderber_28_20230907103852	Unknown Sample	22490_II	Manual Integration	2.0869e+07	0	0	NA	NA	NA	NA		NA		4.46627	1
20230905_ARNOLD_Bierverderber_29_20230907112156	Unknown Sample	22491_II	Method Settings	3.66578e+07	821.429	44626.9	NA	NA	NA	NA	Response Low	NA		4.45897	1
20230905_ARNOLD_Bierverderber_30_20230907120505	Unknown Sample	22492_II	Method Settings	2.54622e+07	0	0	NA	NA	NA	NA		NA		4.47282	1
20230905_ARNOLD_Bierverderber_31_20230907124809	Unknown Sample	K_II	Manual Integration	1.17851e+07	0	0	NA	NA	NA	NA		NA		4.43864	1
Created By:
User Name		Full Name		Date
ISQ7N1906021				10/5/2023 9:36:26 AM

## Sheet: Ethylacetat
Component Name		Curve Index	Weighting Index	Origin Index	Equation
Ethylacetat_88					N/A
							Specified	Calculated
Filename	Sample Type	Sample Name	Integ. Type	Area	ISTD Area	Area Ratio	Amount	Amount	%Diff	%RSD-AMT	Peak Status	Level	Units	RT	Sample ID
20230905_ARNOLD_Bierverderber_01_20230906144214	Unknown Sample	22460_II	Method Settings	2.51379e+07	0	0	NA	NA	NA	NA		NA		4.78571	1
20230905_ARNOLD_Bierverderber_02_20230906155845	Unknown Sample	22461_II	Method Settings	2.48307e+07	0	0	NA	NA	NA	NA		NA		4.78202	1
20230905_ARNOLD_Bierverderber_03_20230906164149	Unknown Sample	22462_II	Method Settings	2.92603e+07	0	0	NA	NA	NA	NA		NA		4.79235	1
20230905_ARNOLD_Bierverderber_04_20230906172459	Unknown Sample	22463_II	Method Settings	2.48234e+07	0	0	NA	NA	NA	NA		NA		4.78566	1
20230905_ARNOLD_Bierverderber_05_20230906180808	Unknown Sample	22464_II	Method Settings	2.54741e+07	0	0	NA	NA	NA	NA		NA		4.7922	1
20230905_ARNOLD_Bierverderber_06_20230906185117	Unknown Sample	22488_II	Method Settings	2.49588e+07	1334.81	18698.4	NA	NA	NA	NA	Response Low	NA		4.78583	1
20230905_ARNOLD_Bierverderber_07_20230906193427	Unknown Sample	22465_II	Method Settings	2.8523e+07	0	0	NA	NA	NA	NA		NA		4.78308	1
20230905_ARNOLD_Bierverderber_08_20230906201734	Unknown Sample	22467_II	Method Settings	3.13288e+07	0	0	NA	NA	NA	NA		NA		4.79929	1
20230905_ARNOLD_Bierverderber_09_20230906210037	Unknown Sample	22469_II	Method Settings	2.75205e+07	0	0	NA	NA	NA	NA		NA		4.79585	1
20230905_ARNOLD_Bierverderber_10_20230906214340	Unknown Sample	22471_II	Method Settings	2.92272e+07	0	0	NA	NA	NA	NA		NA		4.79947	1
20230905_ARNOLD_Bierverderber_11_20230906222641	Unknown Sample	22474_II	Method Settings	2.89453e+07	0	0	NA	NA	NA	NA		NA		4.79944	1
20230905_ARNOLD_Bierverderber_12_20230906230944	Unknown Sample	22479_II	Method Settings	2.62913e+07	0	0	NA	NA	NA	NA		NA		4.79922	1
20230905_ARNOLD_Bierverderber_13_20230906235250	Unknown Sample	22480_II	Method Settings	2.50754e+07	0	0	NA	NA	NA	NA		NA		4.78191	1
20230905_ARNOLD_Bierverderber_14_20230907003550	Unknown Sample	22482_II	Method Settings	2.56723e+07	0	0	NA	NA	NA	NA		NA		4.78556	1
20230905_ARNOLD_Bierverderber_15_20230907011856	Unknown Sample	22484_II	Method Settings	2.51633e+07	0	0	NA	NA	NA	NA		NA		4.80289	1
20230905_ARNOLD_Bierverderber_16_20230907020200	Unknown Sample	22485_II	Method Settings	2.41459e+07	0	0	NA	NA	NA	NA		NA		4.79926	1
20230905_ARNOLD_Bierverderber_17_20230907024503	Unknown Sample	2453_II	Method Settings	2.54124e+07	0	0	NA	NA	NA	NA		NA		4.79907	1
20230905_ARNOLD_Bierverderber_18_20230907032806	Unknown Sample	21487_II	Method Settings	3.098e+07	0	0	NA	NA	NA	NA		NA		4.78216	1
20230905_ARNOLD_Bierverderber_19_20230907041110	Unknown Sample	21490_II	Method Settings	2.80481e+07	0	0	NA	NA	NA	NA		NA		4.78195	1
20230905_ARNOLD_Bierverderber_20_20230907045411	Unknown Sample	21491_II	Method Settings	2.85364e+07	1508.72	18914.4	NA	NA	NA	NA	Response Low	NA		4.78548	1
20230905_ARNOLD_Bierverderber_21_20230907053716	Unknown Sample	21492_II	Method Settings	2.50468e+07	0	0	NA	NA	NA	NA		NA		4.7957	1
20230905_ARNOLD_Bierverderber_22_20230907062022	Unknown Sample	21493_II	Method Settings	2.87102e+07	0	0	NA	NA	NA	NA		NA		4.79895	1
20230905_ARNOLD_Bierverderber_23_20230907070328	Unknown Sample	21494_II	Method Settings	2.62759e+07	0	0	NA	NA	NA	NA		NA		4.78198	1
20230905_ARNOLD_Bierverderber_24_20230907074630	Unknown Sample	21496_II	Method Settings	2.51375e+07	0	0	NA	NA	NA	NA		NA		4.7923	1
20230905_ARNOLD_Bierverderber_25_20230907082936	Unknown Sample	21500_II	Method Settings	3.00475e+07	0	0	NA	NA	NA	NA		NA		4.78551	1
20230905_ARNOLD_Bierverderber_26_20230907091238	Unknown Sample	21503_II	Method Settings	2.90243e+07	0	0	NA	NA	NA	NA		NA		4.78578	1
20230905_ARNOLD_Bierverderber_27_20230907095545	Unknown Sample	22489_II	Method Settings	2.55705e+07	0	0	NA	NA	NA	NA		NA		4.78913	1
20230905_ARNOLD_Bierverderber_28_20230907103852	Unknown Sample	22490_II	Method Settings	2.52907e+07	0	0	NA	NA	NA	NA		NA		4.80638	1
20230905_ARNOLD_Bierverderber_29_20230907112156	Unknown Sample	22491_II	Method Settings	2.88307e+07	821.429	35098.2	NA	NA	NA	NA	Response Low	NA		4.78548	1
20230905_ARNOLD_Bierverderber_30_20230907120505	Unknown Sample	22492_II	Method Settings	2.42381e+07	0	0	NA	NA	NA	NA		NA		4.80613	1
20230905_ARNOLD_Bierverderber_31_20230907124809	Unknown Sample	K_II	Method Settings	2.6689e+07	0	0	NA	NA	NA	NA		NA		4.78216	1
Created By:
User Name		Full Name		Date
ISQ7N1906021				10/5/2023 9:36:26 AM

## Sheet: isobutanol
Component Name		Curve Index	Weighting Index	Origin Index	Equation
isobutanol_74					N/A
							Specified	Calculated
Filename	Sample Type	Sample Name	Integ. Type	Area	ISTD Area	Area Ratio	Amount	Amount	%Diff	%RSD-AMT	Peak Status	Level	Units	RT	Sample ID
20230905_ARNOLD_Bierverderber_01_20230906144214	Unknown Sample	22460_II	Method Settings	6.2308e+06	0	0	NA	NA	NA	NA		NA		4.90135	1
20230905_ARNOLD_Bierverderber_02_20230906155845	Unknown Sample	22461_II	Method Settings	5.85031e+06	0	0	NA	NA	NA	NA		NA		4.90106	1
20230905_ARNOLD_Bierverderber_03_20230906164149	Unknown Sample	22462_II	Method Settings	5.89785e+06	0	0	NA	NA	NA	NA		NA		4.90459	1
20230905_ARNOLD_Bierverderber_04_20230906172459	Unknown Sample	22463_II	Method Settings	5.37384e+06	0	0	NA	NA	NA	NA		NA		4.8979	1
20230905_ARNOLD_Bierverderber_05_20230906180808	Unknown Sample	22464_II	Method Settings	5.63813e+06	0	0	NA	NA	NA	NA		NA		4.90784	1
20230905_ARNOLD_Bierverderber_06_20230906185117	Unknown Sample	22488_II	Method Settings	5.40619e+06	1334.81	4050.16	NA	NA	NA	NA	Response Low	NA		4.90147	1
20230905_ARNOLD_Bierverderber_07_20230906193427	Unknown Sample	22465_II	Method Settings	6.40952e+06	0	0	NA	NA	NA	NA		NA		4.89872	1
20230905_ARNOLD_Bierverderber_08_20230906201734	Unknown Sample	22467_II	Method Settings	6.68135e+06	0	0	NA	NA	NA	NA		NA		4.91153	1
20230905_ARNOLD_Bierverderber_09_20230906210037	Unknown Sample	22469_II	Method Settings	5.78423e+06	0	0	NA	NA	NA	NA		NA		4.91148	1
20230905_ARNOLD_Bierverderber_10_20230906214340	Unknown Sample	22471_II	Method Settings	5.53851e+06	0	0	NA	NA	NA	NA		NA		4.9151	1
20230905_ARNOLD_Bierverderber_11_20230906222641	Unknown Sample	22474_II	Method Settings	5.71361e+06	0	0	NA	NA	NA	NA		NA		4.91847	1
20230905_ARNOLD_Bierverderber_12_20230906230944	Unknown Sample	22479_II	Method Settings	5.77214e+06	0	0	NA	NA	NA	NA		NA		4.91486	1
20230905_ARNOLD_Bierverderber_13_20230906235250	Unknown Sample	22480_II	Method Settings	6.05392e+06	0	0	NA	NA	NA	NA		NA		4.89755	1
20230905_ARNOLD_Bierverderber_14_20230907003550	Unknown Sample	22482_II	Method Settings	6.20767e+06	0	0	NA	NA	NA	NA		NA		4.9012	1
20230905_ARNOLD_Bierverderber_15_20230907011856	Unknown Sample	22484_II	Method Settings	6.25532e+06	0	0	NA	NA	NA	NA		NA		4.91852	1
20230905_ARNOLD_Bierverderber_16_20230907020200	Unknown Sample	22485_II	Method Settings	6.25557e+06	0	0	NA	NA	NA	NA		NA		4.9183	1
20230905_ARNOLD_Bierverderber_17_20230907024503	Unknown Sample	2453_II	Method Settings	7.02391e+06	0	0	NA	NA	NA	NA		NA		4.91131	1
20230905_ARNOLD_Bierverderber_18_20230907032806	Unknown Sample	21487_II	Method Settings	6.60855e+06	0	0	NA	NA	NA	NA		NA		4.8978	1
20230905_ARNOLD_Bierverderber_19_20230907041110	Unknown Sample	21490_II	Method Settings	6.01191e+06	0	0	NA	NA	NA	NA		NA		4.89759	1
20230905_ARNOLD_Bierverderber_20_20230907045411	Unknown Sample	21491_II	Method Settings	5.77315e+06	1508.72	3826.53	NA	NA	NA	NA	Response Low	NA		4.90111	1
20230905_ARNOLD_Bierverderber_21_20230907053716	Unknown Sample	21492_II	Method Settings	5.7018e+06	0	0	NA	NA	NA	NA		NA		4.91814	1
20230905_ARNOLD_Bierverderber_22_20230907062022	Unknown Sample	21493_II	Method Settings	5.86686e+06	0	0	NA	NA	NA	NA		NA		4.91459	1
20230905_ARNOLD_Bierverderber_23_20230907070328	Unknown Sample	21494_II	Method Settings	5.66486e+06	0	0	NA	NA	NA	NA		NA		4.90102	1
20230905_ARNOLD_Bierverderber_24_20230907074630	Unknown Sample	21496_II	Method Settings	6.14746e+06	0	0	NA	NA	NA	NA		NA		4.91134	1
20230905_ARNOLD_Bierverderber_25_20230907082936	Unknown Sample	21500_II	Method Settings	6.12037e+06	0	0	NA	NA	NA	NA		NA		4.89774	1
20230905_ARNOLD_Bierverderber_26_20230907091238	Unknown Sample	21503_II	Method Settings	5.82775e+06	0	0	NA	NA	NA	NA		NA		4.89801	1
20230905_ARNOLD_Bierverderber_27_20230907095545	Unknown Sample	22489_II	Method Settings	6.52709e+06	0	0	NA	NA	NA	NA		NA		4.90477	1
20230905_ARNOLD_Bierverderber_28_20230907103852	Unknown Sample	22490_II	Method Settings	5.83312e+06	0	0	NA	NA	NA	NA		NA		4.91862	1
20230905_ARNOLD_Bierverderber_29_20230907112156	Unknown Sample	22491_II	Method Settings	6.17321e+06	821.429	7515.21	NA	NA	NA	NA	Response Low	NA		4.89772	1
20230905_ARNOLD_Bierverderber_30_20230907120505	Unknown Sample	22492_II	Method Settings	5.61138e+06	0	0	NA	NA	NA	NA		NA		4.92516	1
20230905_ARNOLD_Bierverderber_31_20230907124809	Unknown Sample	K_II	Method Settings	6.06042e+06	0	0	NA	NA	NA	NA		NA		4.89779	1
Created By:
User Name		Full Name		Date
ISQ7N1906021				10/5/2023 9:36:26 AM

## Sheet: n-Butanol
Component Name		Curve Index	Weighting Index	Origin Index	Equation
n-Butanol		Average RF	Equal	Ignore	Average Response Factor = 1.16123e+007 %RSD = 167.0
							Specified	Calculated
Filename	Sample Type	Sample Name	Integ. Type	Area	ISTD Area	Area Ratio	Amount	Amount	%Diff	%RSD-AMT	Peak Status	Level	Units	RT	Sample ID
20230905_ARNOLD_Bierverderber_01_20230906144214	Unknown Sample	22460_II	Method Settings	3.00551e+07	NA	NA	NA	NA	NA	NA		NA		5.30948	1
20230905_ARNOLD_Bierverderber_02_20230906155845	Unknown Sample	22461_II	Method Settings	1.58792e+06	NA	NA	NA	NA	NA	NA		NA		5.3194	1
20230905_ARNOLD_Bierverderber_03_20230906164149	Unknown Sample	22462_II	Method Settings	2.09017e+06	NA	NA	NA	NA	NA	NA		NA		5.32632	1
20230905_ARNOLD_Bierverderber_04_20230906172459	Unknown Sample	22463_II	Manual Integration	1.07073e+06	NA	NA	NA	NA	NA	NA		NA		5.31964	1
20230905_ARNOLD_Bierverderber_05_20230906180808	Unknown Sample	22464_II	Method Settings	6.03975e+07	NA	NA	NA	NA	NA	NA		NA		5.31597	1
20230905_ARNOLD_Bierverderber_06_20230906185117	Unknown Sample	22488_II	Method Settings	5.90614e+06	NA	NA	NA	NA	NA	NA		NA		5.3198	1
20230905_ARNOLD_Bierverderber_07_20230906193427	Unknown Sample	22465_II	Method Settings	1.72671e+06	NA	NA	NA	NA	NA	NA		NA		5.32045	1
20230905_ARNOLD_Bierverderber_08_20230906201734	Unknown Sample	22467_II	Method Settings	2.27807e+06	NA	NA	NA	NA	NA	NA		NA		5.32987	1
20230905_ARNOLD_Bierverderber_09_20230906210037	Unknown Sample	22469_II	Method Settings	1.8763e+06	NA	NA	NA	NA	NA	NA		NA		5.32982	1
20230905_ARNOLD_Bierverderber_10_20230906214340	Unknown Sample	22471_II	Method Settings	1.94963e+06	NA	NA	NA	NA	NA	NA		NA		5.33344	1
20230905_ARNOLD_Bierverderber_11_20230906222641	Unknown Sample	22474_II	Method Settings	1.93906e+06	NA	NA	NA	NA	NA	NA		NA		5.33341	1
20230905_ARNOLD_Bierverderber_12_20230906230944	Unknown Sample	22479_II	Method Settings	2.32135e+07	NA	NA	NA	NA	NA	NA		NA		5.32979	1
20230905_ARNOLD_Bierverderber_13_20230906235250	Unknown Sample	22480_II	Method Settings	2.82613e+07	NA	NA	NA	NA	NA	NA		NA		5.31249	1
20230905_ARNOLD_Bierverderber_14_20230907003550	Unknown Sample	22482_II	Method Settings	6.27361e+06	NA	NA	NA	NA	NA	NA		NA		5.31953	1
20230905_ARNOLD_Bierverderber_15_20230907011856	Unknown Sample	22484_II	Method Settings	2.6621e+07	NA	NA	NA	NA	NA	NA		NA		5.33006	1
20230905_ARNOLD_Bierverderber_16_20230907020200	Unknown Sample	22485_II	Method Settings	2.18651e+07	NA	NA	NA	NA	NA	NA		NA		5.33323	1
20230905_ARNOLD_Bierverderber_17_20230907024503	Unknown Sample	2453_II	Method Settings	3.58485e+07	NA	NA	NA	NA	NA	NA		NA		5.32625	1
20230905_ARNOLD_Bierverderber_18_20230907032806	Unknown Sample	21487_II	Method Settings	2.72427e+06	NA	NA	NA	NA	NA	NA		NA		5.31954	1
20230905_ARNOLD_Bierverderber_19_20230907041110	Unknown Sample	21490_II	Method Settings	2.0865e+06	NA	NA	NA	NA	NA	NA		NA		5.31593	1
20230905_ARNOLD_Bierverderber_20_20230907045411	Unknown Sample	21491_II	Method Settings	1.87344e+06	NA	NA	NA	NA	NA	NA		NA		5.31945	1
20230905_ARNOLD_Bierverderber_21_20230907053716	Unknown Sample	21492_II	Method Settings	2.13538e+06	NA	NA	NA	NA	NA	NA		NA		5.33308	1
20230905_ARNOLD_Bierverderber_22_20230907062022	Unknown Sample	21493_II	Method Settings	1.99107e+06	NA	NA	NA	NA	NA	NA		NA		5.32953	1
20230905_ARNOLD_Bierverderber_23_20230907070328	Unknown Sample	21494_II	Method Settings	1.24364e+06	NA	NA	NA	NA	NA	NA		NA		5.32276	1
20230905_ARNOLD_Bierverderber_24_20230907074630	Unknown Sample	21496_II	Method Settings	1.23545e+06	NA	NA	NA	NA	NA	NA		NA		5.32968	1
20230905_ARNOLD_Bierverderber_25_20230907082936	Unknown Sample	21500_II	Method Settings	2.1174e+06	NA	NA	NA	NA	NA	NA		NA		5.31608	1
20230905_ARNOLD_Bierverderber_26_20230907091238	Unknown Sample	21503_II	Method Settings	1.98896e+06	NA	NA	NA	NA	NA	NA		NA		5.31635	1
20230905_ARNOLD_Bierverderber_27_20230907095545	Unknown Sample	22489_II	Method Settings	8.33864e+07	NA	NA	NA	NA	NA	NA		NA		5.3163	1
20230905_ARNOLD_Bierverderber_28_20230907103852	Unknown Sample	22490_II	Method Settings	1.85886e+06	NA	NA	NA	NA	NA	NA		NA		5.34036	1
20230905_ARNOLD_Bierverderber_29_20230907112156	Unknown Sample	22491_II	Method Settings	2.27854e+06	NA	NA	NA	NA	NA	NA		NA		5.31605	1
20230905_ARNOLD_Bierverderber_30_20230907120505	Unknown Sample	22492_II	Method Settings	1.24856e+06	NA	NA	NA	NA	NA	NA		NA		5.3401	1
20230905_ARNOLD_Bierverderber_31_20230907124809	Unknown Sample	K_II	Method Settings	851359	NA	NA	NA	NA	NA	NA		NA		5.31953	1
Created By:
User Name		Full Name		Date
ISQ7N1906021				10/5/2023 9:36:26 AM

[truncated: 97 more sheets: 3-Methylbutanal, 2-Methylbutanal, Propansaeure, S-Methyl-Thioacetat, Ethylpropanoat, Propylacetat, 3-Methylbutanol, 2-Methylbutanol, Isobuttersaeure, 2-Propylpropanoat, Ethyl-Isobutanoat, isobutylacetat, 2,3-Butandiol, Buttersaeure, Ethylbutanoat, propylpropanaoat, Butylacetate, 3-Methyl-2-Buten-1-thiol, 3-Methylbuttersre, Furfural …]
