# Supplementary material for: Carbohydrate Metabolism Differentiates Pectinatus and Megasphaera Species Growing in Beer
Source: Microorganisms. 2024 Oct 10;12(10):2045. doi: 10.3390/microorganisms12102045 (PMC11510336; doi:10.3390/microorganisms12102045)
Supplement: Supplementary file 1 [file microorganisms-12-02045-s001.zip › 20230906_ARNOLD_Bierverderber_raw data_II.xls]

## Sheet: Methylmercaptan
Component Name		Curve Index	Weighting Index	Origin Index	Equation
Methylmercaptan					N/A
							Specified	Calculated
Filename	Sample Type	Sample Name	Integ. Type	Area	ISTD Area	Area Ratio	Amount	Amount	%Diff	%RSD-AMT	Peak Status	Level	Units	RT	Sample ID
20230905_ARNOLD_Bierverderber_III_01	Unknown Sample	22460_III	Method Settings	122540	0	0	NA	NA	NA	NA		NA		3.77903	1
20230905_ARNOLD_Bierverderber_III_02	Unknown Sample	22461_III	Method Settings	120770	0	0	NA	NA	NA	NA		NA		3.78559	1
20230905_ARNOLD_Bierverderber_III_03	Unknown Sample	22462_III	Method Settings	162143	0	0	NA	NA	NA	NA		NA		3.76524	1
20230905_ARNOLD_Bierverderber_III_04	Unknown Sample	22463_III	Method Settings	144273	0	0	NA	NA	NA	NA		NA		3.76895	1
20230905_ARNOLD_Bierverderber_III_05	Unknown Sample	22464_III	Method Settings	231348	0	0	NA	NA	NA	NA		NA		3.77541	1
20230905_ARNOLD_Bierverderber_III_06	Unknown Sample	22488_III	Method Settings	346273	0	0	NA	NA	NA	NA		NA		3.75876	1
20230905_ARNOLD_Bierverderber_III_07	Unknown Sample	22465_III	Method Settings	196765	0	0	NA	NA	NA	NA		NA		3.76898	1
20230905_ARNOLD_Bierverderber_III_08	Unknown Sample	22467_III	Method Settings	231680	0	0	NA	NA	NA	NA		NA		3.76557	1
20230905_ARNOLD_Bierverderber_III_09	Unknown Sample	22469_III	Method Settings	88954.8	0	0	NA	NA	NA	NA		NA		3.77229	1
20230905_ARNOLD_Bierverderber_III_10	Unknown Sample	22471_III	Method Settings	247925	0	0	NA	NA	NA	NA		NA		3.78207	1
20230905_ARNOLD_Bierverderber_III_11	Unknown Sample	22474_III	Method Settings	206695	0	0	NA	NA	NA	NA		NA		3.78877	1
20230905_ARNOLD_Bierverderber_III_12	Unknown Sample	22479_III	Method Settings	128289	0	0	NA	NA	NA	NA		NA		3.78567	1
20230905_ARNOLD_Bierverderber_III_13	Unknown Sample	22480_III	Method Settings	302702	0	0	NA	NA	NA	NA		NA		3.76856	1
20230905_ARNOLD_Bierverderber_III_14	Unknown Sample	22482_III	Method Settings	200925	0	0	NA	NA	NA	NA		NA		3.76524	1
20230905_ARNOLD_Bierverderber_III_15	Unknown Sample	22484_III	Method Settings	288543	0	0	NA	NA	NA	NA		NA		3.76509	1
20230905_ARNOLD_Bierverderber_III_16	Unknown Sample	22485_III	Method Settings	118889	0	0	NA	NA	NA	NA		NA		3.7923	1
20230905_ARNOLD_Bierverderber_III_17	Unknown Sample	2453_III	Method Settings	140472	0	0	NA	NA	NA	NA		NA		3.76556	1
20230905_ARNOLD_Bierverderber_III_18	Unknown Sample	21487_III	Method Settings	191790	0	0	NA	NA	NA	NA		NA		3.77206	1
20230905_ARNOLD_Bierverderber_III_19	Unknown Sample	21490_III	Method Settings	293892	0	0	NA	NA	NA	NA		NA		3.76866	1
20230905_ARNOLD_Bierverderber_III_20	Unknown Sample	21491_III	Method Settings	233325	0	0	NA	NA	NA	NA		NA		3.77184	1
20230905_ARNOLD_Bierverderber_III_21	Unknown Sample	21492_III	Method Settings	221003	0	0	NA	NA	NA	NA		NA		3.76504	1
20230905_ARNOLD_Bierverderber_III_22	Unknown Sample	21493_III	Method Settings	201498	0	0	NA	NA	NA	NA		NA		3.7685	1
20230905_ARNOLD_Bierverderber_III_23	Unknown Sample	21494_III	Method Settings	124250	0	0	NA	NA	NA	NA		NA		3.79955	1
20230905_ARNOLD_Bierverderber_III_24	Unknown Sample	21496_III	Method Settings	143001	0	0	NA	NA	NA	NA		NA		3.7957	1
20230905_ARNOLD_Bierverderber_III_25	Unknown Sample	21500_III	Method Settings	380312	0	0	NA	NA	NA	NA		NA		3.76169	1
20230905_ARNOLD_Bierverderber_III_26	Unknown Sample	21503_III	Method Settings	409765	0	0	NA	NA	NA	NA		NA		3.76521	1
20230905_ARNOLD_Bierverderber_III_27	Unknown Sample	22489_III	Method Settings	251108	0	0	NA	NA	NA	NA		NA		3.76836	1
20230905_ARNOLD_Bierverderber_III_28	Unknown Sample	22490_III	Method Settings	226811	0	0	NA	NA	NA	NA		NA		3.7684	1
20230905_ARNOLD_Bierverderber_III_29	Unknown Sample	22491_III	Method Settings	290605	0	0	NA	NA	NA	NA		NA		3.78879	1
20230905_ARNOLD_Bierverderber_III_30	Unknown Sample	22492_III	Method Settings	437966	0	0	NA	NA	NA	NA		NA		3.76162	1
20230905_ARNOLD_Bierverderber_III_31	Unknown Sample	K_III	Method Settings	160233	0	0	NA	NA	NA	NA		NA		3.76544	1
Created By:
User Name		Full Name		Date
ISQ7N1906021				9/11/2023 10:15:14 AM

## Sheet: Acetaldehyd
Component Name		Curve Index	Weighting Index	Origin Index	Equation
Acetaldehyd					N/A
							Specified	Calculated
Filename	Sample Type	Sample Name	Integ. Type	Area	ISTD Area	Area Ratio	Amount	Amount	%Diff	%RSD-AMT	Peak Status	Level	Units	RT	Sample ID
20230905_ARNOLD_Bierverderber_III_01	Unknown Sample	22460_III	Method Settings	20554.4	0	0	NA	NA	NA	NA		NA		3.76202	1
20230905_ARNOLD_Bierverderber_III_02	Unknown Sample	22461_III	Method Settings	149701	0	0	NA	NA	NA	NA		NA		3.74477	1
20230905_ARNOLD_Bierverderber_III_03	Unknown Sample	22462_III	Method Settings	122340	0	0	NA	NA	NA	NA		NA		3.72103	1
20230905_ARNOLD_Bierverderber_III_04	Unknown Sample	22463_III	Method Settings	77879.6	0	0	NA	NA	NA	NA		NA		3.73494	1
20230905_ARNOLD_Bierverderber_III_05	Unknown Sample	22464_III	Method Settings	95546.2	0	0	NA	NA	NA	NA		NA		3.7414	1
20230905_ARNOLD_Bierverderber_III_06	Unknown Sample	22488_III	Method Settings	164359	0	0	NA	NA	NA	NA		NA		3.72815	1
20230905_ARNOLD_Bierverderber_III_07	Unknown Sample	22465_III	Method Settings	74900.4	0	0	NA	NA	NA	NA		NA		3.73837	1
20230905_ARNOLD_Bierverderber_III_08	Unknown Sample	22467_III	Method Settings	845088	0	0	NA	NA	NA	NA		NA		3.81658	1
20230905_ARNOLD_Bierverderber_III_09	Unknown Sample	22469_III	Method Settings	32914.6	0	0	NA	NA	NA	NA		NA		3.76208	1
20230905_ARNOLD_Bierverderber_III_10	Unknown Sample	22471_III	Method Settings	113005	0	0	NA	NA	NA	NA		NA		3.75146	1
20230905_ARNOLD_Bierverderber_III_11	Unknown Sample	22474_III	Method Settings	13207.4	0	0	NA	NA	NA	NA		NA		3.78197	1
20230905_ARNOLD_Bierverderber_III_12	Unknown Sample	22479_III	Method Settings	23605	0	0	NA	NA	NA	NA		NA		3.77547	1
20230905_ARNOLD_Bierverderber_III_13	Unknown Sample	22480_III	Method Settings	35482.1	0	0	NA	NA	NA	NA		NA		3.74135	1
20230905_ARNOLD_Bierverderber_III_14	Unknown Sample	22482_III	Method Settings	47521.8	0	0	NA	NA	NA	NA		NA		3.76184	1
20230905_ARNOLD_Bierverderber_III_15	Unknown Sample	22484_III	Method Settings	145921	0	0	NA	NA	NA	NA		NA		3.73448	1
20230905_ARNOLD_Bierverderber_III_16	Unknown Sample	22485_III	Method Settings	141219	0	0	NA	NA	NA	NA		NA		3.76509	1
20230905_ARNOLD_Bierverderber_III_17	Unknown Sample	2453_III	Method Settings	50324.7	0	0	NA	NA	NA	NA		NA		3.74515	1
20230905_ARNOLD_Bierverderber_III_18	Unknown Sample	21487_III	Method Settings	93897.5	0	0	NA	NA	NA	NA		NA		3.74145	1
20230905_ARNOLD_Bierverderber_III_19	Unknown Sample	21490_III	Method Settings	144337	0	0	NA	NA	NA	NA		NA		3.73806	1
20230905_ARNOLD_Bierverderber_III_20	Unknown Sample	21491_III	Method Settings	71142.5	0	0	NA	NA	NA	NA		NA		3.73783	1
20230905_ARNOLD_Bierverderber_III_21	Unknown Sample	21492_III	Method Settings	50289.3	0	0	NA	NA	NA	NA		NA		3.75484	1
20230905_ARNOLD_Bierverderber_III_22	Unknown Sample	21493_III	Method Settings	125298	0	0	NA	NA	NA	NA		NA		3.74129	1
20230905_ARNOLD_Bierverderber_III_23	Unknown Sample	21494_III	Method Settings	50849.1	0	0	NA	NA	NA	NA		NA		3.75533	1
20230905_ARNOLD_Bierverderber_III_24	Unknown Sample	21496_III	Method Settings	120349	0	0	NA	NA	NA	NA		NA		3.75829	1
20230905_ARNOLD_Bierverderber_III_25	Unknown Sample	21500_III	Method Settings	154652	0	0	NA	NA	NA	NA		NA		3.73788	1
20230905_ARNOLD_Bierverderber_III_26	Unknown Sample	21503_III	Method Settings	156943	0	0	NA	NA	NA	NA		NA		3.7448	1
20230905_ARNOLD_Bierverderber_III_27	Unknown Sample	22489_III	Method Settings	63375.4	0	0	NA	NA	NA	NA		NA		3.73775	1
20230905_ARNOLD_Bierverderber_III_28	Unknown Sample	22490_III	Method Settings	100422	0	0	NA	NA	NA	NA		NA		3.73779	1
20230905_ARNOLD_Bierverderber_III_29	Unknown Sample	22491_III	Method Settings	123063	0	0	NA	NA	NA	NA		NA		3.76499	1
20230905_ARNOLD_Bierverderber_III_30	Unknown Sample	22492_III	Method Settings	26028.8	0	0	NA	NA	NA	NA		NA		3.75141	1
20230905_ARNOLD_Bierverderber_III_31	Unknown Sample	K_III	Method Settings	145986	0	0	NA	NA	NA	NA		NA		3.76884	1
Created By:
User Name		Full Name		Date
ISQ7N1906021				9/11/2023 10:15:14 AM

## Sheet: Ethanol
Component Name		Curve Index	Weighting Index	Origin Index	Equation
Ethanol					N/A
							Specified	Calculated
Filename	Sample Type	Sample Name	Integ. Type	Area	ISTD Area	Area Ratio	Amount	Amount	%Diff	%RSD-AMT	Peak Status	Level	Units	RT	Sample ID
20230905_ARNOLD_Bierverderber_III_01	Unknown Sample	22460_III	Method Settings	2.05622e+08	0	0	NA	NA	NA	NA		NA		3.92868	1
20230905_ARNOLD_Bierverderber_III_02	Unknown Sample	22461_III	Method Settings	1.81238e+08	0	0	NA	NA	NA	NA		NA		3.93524	1
20230905_ARNOLD_Bierverderber_III_03	Unknown Sample	22462_III	Method Settings	4.19482e+08	0	0	NA	NA	NA	NA		NA		3.9591	1
20230905_ARNOLD_Bierverderber_III_04	Unknown Sample	22463_III	Method Settings	4.17423e+08	0	0	NA	NA	NA	NA		NA		3.96281	1
20230905_ARNOLD_Bierverderber_III_05	Unknown Sample	22464_III	Method Settings	4.05891e+08	0	0	NA	NA	NA	NA		NA		3.96928	1
20230905_ARNOLD_Bierverderber_III_06	Unknown Sample	22488_III	Method Settings	3.96112e+08	0	0	NA	NA	NA	NA		NA		3.96283	1
20230905_ARNOLD_Bierverderber_III_07	Unknown Sample	22465_III	Method Settings	4.05677e+08	0	0	NA	NA	NA	NA		NA		3.95945	1
20230905_ARNOLD_Bierverderber_III_08	Unknown Sample	22467_III	Method Settings	4.20711e+08	0	0	NA	NA	NA	NA		NA		3.96283	1
20230905_ARNOLD_Bierverderber_III_09	Unknown Sample	22469_III	Method Settings	4.15949e+08	0	0	NA	NA	NA	NA		NA		3.96275	1
20230905_ARNOLD_Bierverderber_III_10	Unknown Sample	22471_III	Method Settings	4.1255e+08	0	0	NA	NA	NA	NA		NA		3.97593	1
20230905_ARNOLD_Bierverderber_III_11	Unknown Sample	22474_III	Method Settings	4.24485e+08	0	0	NA	NA	NA	NA		NA		3.97923	1
20230905_ARNOLD_Bierverderber_III_12	Unknown Sample	22479_III	Method Settings	1.98111e+08	0	0	NA	NA	NA	NA		NA		3.93532	1
20230905_ARNOLD_Bierverderber_III_13	Unknown Sample	22480_III	Method Settings	4.40131e+08	0	0	NA	NA	NA	NA		NA		3.96242	1
20230905_ARNOLD_Bierverderber_III_14	Unknown Sample	22482_III	Method Settings	4.19738e+08	0	0	NA	NA	NA	NA		NA		3.9557	1
20230905_ARNOLD_Bierverderber_III_15	Unknown Sample	22484_III	Method Settings	1.93803e+08	0	0	NA	NA	NA	NA		NA		3.91813	1
20230905_ARNOLD_Bierverderber_III_16	Unknown Sample	22485_III	Method Settings	1.8141e+08	0	0	NA	NA	NA	NA		NA		3.93515	1
20230905_ARNOLD_Bierverderber_III_17	Unknown Sample	2453_III	Method Settings	1.90569e+08	0	0	NA	NA	NA	NA		NA		3.91861	1
20230905_ARNOLD_Bierverderber_III_18	Unknown Sample	21487_III	Method Settings	4.13581e+08	0	0	NA	NA	NA	NA		NA		3.95912	1
20230905_ARNOLD_Bierverderber_III_19	Unknown Sample	21490_III	Method Settings	1.91426e+08	0	0	NA	NA	NA	NA		NA		3.92171	1
20230905_ARNOLD_Bierverderber_III_20	Unknown Sample	21491_III	Method Settings	1.98078e+08	0	0	NA	NA	NA	NA		NA		3.91809	1
20230905_ARNOLD_Bierverderber_III_21	Unknown Sample	21492_III	Method Settings	4.26385e+08	0	0	NA	NA	NA	NA		NA		3.96231	1
20230905_ARNOLD_Bierverderber_III_22	Unknown Sample	21493_III	Method Settings	4.29814e+08	0	0	NA	NA	NA	NA		NA		3.95896	1
20230905_ARNOLD_Bierverderber_III_23	Unknown Sample	21494_III	Method Settings	1.91984e+08	0	0	NA	NA	NA	NA		NA		3.93559	1
20230905_ARNOLD_Bierverderber_III_24	Unknown Sample	21496_III	Method Settings	1.96199e+08	0	0	NA	NA	NA	NA		NA		3.93515	1
20230905_ARNOLD_Bierverderber_III_25	Unknown Sample	21500_III	Method Settings	1.96525e+08	0	0	NA	NA	NA	NA		NA		3.91814	1
20230905_ARNOLD_Bierverderber_III_26	Unknown Sample	21503_III	Method Settings	4.56158e+08	0	0	NA	NA	NA	NA		NA		3.96248	1
20230905_ARNOLD_Bierverderber_III_27	Unknown Sample	22489_III	Method Settings	4.24291e+08	0	0	NA	NA	NA	NA		NA		3.95882	1
20230905_ARNOLD_Bierverderber_III_28	Unknown Sample	22490_III	Method Settings	4.54768e+08	0	0	NA	NA	NA	NA		NA		3.96227	1
20230905_ARNOLD_Bierverderber_III_29	Unknown Sample	22491_III	Method Settings	4.16211e+08	0	0	NA	NA	NA	NA		NA		3.98946	1
20230905_ARNOLD_Bierverderber_III_30	Unknown Sample	22492_III	Method Settings	1.95229e+08	0	0	NA	NA	NA	NA		NA		3.91807	1
20230905_ARNOLD_Bierverderber_III_31	Unknown Sample	K_III	Method Settings	1.88009e+08	0	0	NA	NA	NA	NA		NA		3.91849	1
Created By:
User Name		Full Name		Date
ISQ7N1906021				9/11/2023 10:15:14 AM

## Sheet: Dimethylsulfid
Component Name		Curve Index	Weighting Index	Origin Index	Equation
Dimethylsulfid_62					N/A
							Specified	Calculated
Filename	Sample Type	Sample Name	Integ. Type	Area	ISTD Area	Area Ratio	Amount	Amount	%Diff	%RSD-AMT	Peak Status	Level	Units	RT	Sample ID
20230905_ARNOLD_Bierverderber_III_01	Unknown Sample	22460_III	Method Settings	236703	0	0	NA	NA	NA	NA		NA		4.21437	1
20230905_ARNOLD_Bierverderber_III_02	Unknown Sample	22461_III	Method Settings	77386.2	0	0	NA	NA	NA	NA		NA		4.22093	1
20230905_ARNOLD_Bierverderber_III_03	Unknown Sample	22462_III	Method Settings	131867	0	0	NA	NA	NA	NA		NA		4.21079	1
20230905_ARNOLD_Bierverderber_III_04	Unknown Sample	22463_III	Method Settings	47358.2	0	0	NA	NA	NA	NA		NA		4.21109	1
20230905_ARNOLD_Bierverderber_III_05	Unknown Sample	22464_III	Method Settings	137555	0	0	NA	NA	NA	NA		NA		4.22096	1
20230905_ARNOLD_Bierverderber_III_06	Unknown Sample	22488_III	Method Settings	153928	0	0	NA	NA	NA	NA		NA		4.21111	1
20230905_ARNOLD_Bierverderber_III_07	Unknown Sample	22465_III	Method Settings	69278.9	0	0	NA	NA	NA	NA		NA		4.20773	1
20230905_ARNOLD_Bierverderber_III_08	Unknown Sample	22467_III	Method Settings	109146	0	0	NA	NA	NA	NA		NA		4.21111	1
20230905_ARNOLD_Bierverderber_III_09	Unknown Sample	22469_III	Method Settings	73078.8	0	0	NA	NA	NA	NA		NA		4.21103	1
20230905_ARNOLD_Bierverderber_III_10	Unknown Sample	22471_III	Method Settings	177450	0	0	NA	NA	NA	NA		NA		4.22421	1
20230905_ARNOLD_Bierverderber_III_11	Unknown Sample	22474_III	Method Settings	143018	0	0	NA	NA	NA	NA		NA		4.22751	1
20230905_ARNOLD_Bierverderber_III_12	Unknown Sample	22479_III	Method Settings	48531.1	0	0	NA	NA	NA	NA		NA		4.22441	1
20230905_ARNOLD_Bierverderber_III_13	Unknown Sample	22480_III	Method Settings	131863	0	0	NA	NA	NA	NA		NA		4.2107	1
20230905_ARNOLD_Bierverderber_III_14	Unknown Sample	22482_III	Method Settings	195628	0	0	NA	NA	NA	NA		NA		4.20398	1
20230905_ARNOLD_Bierverderber_III_15	Unknown Sample	22484_III	Method Settings	124233	0	0	NA	NA	NA	NA		NA		4.20723	1
20230905_ARNOLD_Bierverderber_III_16	Unknown Sample	22485_III	Method Settings	1790.22	0	0	NA	NA	NA	NA		NA		4.17322	1
20230905_ARNOLD_Bierverderber_III_17	Unknown Sample	2453_III	Method Settings	92334.5	0	0	NA	NA	NA	NA		NA		4.2077	1
20230905_ARNOLD_Bierverderber_III_18	Unknown Sample	21487_III	Method Settings	170885	0	0	NA	NA	NA	NA		NA		4.2108	1
20230905_ARNOLD_Bierverderber_III_19	Unknown Sample	21490_III	Method Settings	91934.9	0	0	NA	NA	NA	NA		NA		4.21421	1
20230905_ARNOLD_Bierverderber_III_20	Unknown Sample	21491_III	Method Settings	142802	0	0	NA	NA	NA	NA		NA		4.20718	1
20230905_ARNOLD_Bierverderber_III_21	Unknown Sample	21492_III	Method Settings	116594	0	0	NA	NA	NA	NA		NA		4.20719	1
20230905_ARNOLD_Bierverderber_III_22	Unknown Sample	21493_III	Method Settings	121232	0	0	NA	NA	NA	NA		NA		4.20384	1
20230905_ARNOLD_Bierverderber_III_23	Unknown Sample	21494_III	Method Settings	73791.3	0	0	NA	NA	NA	NA		NA		4.22809	1
20230905_ARNOLD_Bierverderber_III_24	Unknown Sample	21496_III	Method Settings	38127.6	0	0	NA	NA	NA	NA		NA		4.22764	1
20230905_ARNOLD_Bierverderber_III_25	Unknown Sample	21500_III	Method Settings	151084	0	0	NA	NA	NA	NA		NA		4.20723	1
20230905_ARNOLD_Bierverderber_III_26	Unknown Sample	21503_III	Method Settings	108095	0	0	NA	NA	NA	NA		NA		4.21076	1
20230905_ARNOLD_Bierverderber_III_27	Unknown Sample	22489_III	Method Settings	125997	0	0	NA	NA	NA	NA		NA		4.2071	1
20230905_ARNOLD_Bierverderber_III_28	Unknown Sample	22490_III	Method Settings	49972	0	0	NA	NA	NA	NA		NA		4.21055	1
20230905_ARNOLD_Bierverderber_III_29	Unknown Sample	22491_III	Method Settings	120476	0	0	NA	NA	NA	NA		NA		4.23434	1
20230905_ARNOLD_Bierverderber_III_30	Unknown Sample	22492_III	Method Settings	77526.8	0	0	NA	NA	NA	NA		NA		4.21056	1
20230905_ARNOLD_Bierverderber_III_31	Unknown Sample	K_III	Method Settings	28881	0	0	NA	NA	NA	NA		NA		4.21098	1
Created By:
User Name		Full Name		Date
ISQ7N1906021				9/11/2023 10:15:14 AM

## Sheet: Propanol
Component Name		Curve Index	Weighting Index	Origin Index	Equation
Propanol_59					N/A
							Specified	Calculated
Filename	Sample Type	Sample Name	Integ. Type	Area	ISTD Area	Area Ratio	Amount	Amount	%Diff	%RSD-AMT	Peak Status	Level	Units	RT	Sample ID
20230905_ARNOLD_Bierverderber_III_01	Unknown Sample	22460_III	Method Settings	1.1596e+07	0	0	NA	NA	NA	NA		NA		4.36062	1
20230905_ARNOLD_Bierverderber_III_02	Unknown Sample	22461_III	Method Settings	1.09451e+07	0	0	NA	NA	NA	NA		NA		4.37058	1
20230905_ARNOLD_Bierverderber_III_03	Unknown Sample	22462_III	Method Settings	1.24367e+07	0	0	NA	NA	NA	NA		NA		4.35703	1
20230905_ARNOLD_Bierverderber_III_04	Unknown Sample	22463_III	Method Settings	1.08801e+07	0	0	NA	NA	NA	NA		NA		4.36074	1
20230905_ARNOLD_Bierverderber_III_05	Unknown Sample	22464_III	Method Settings	1.14909e+07	0	0	NA	NA	NA	NA		NA		4.37061	1
20230905_ARNOLD_Bierverderber_III_06	Unknown Sample	22488_III	Method Settings	1.02896e+07	0	0	NA	NA	NA	NA		NA		4.36076	1
20230905_ARNOLD_Bierverderber_III_07	Unknown Sample	22465_III	Method Settings	1.21595e+07	0	0	NA	NA	NA	NA		NA		4.35738	1
20230905_ARNOLD_Bierverderber_III_08	Unknown Sample	22467_III	Method Settings	1.16742e+07	0	0	NA	NA	NA	NA		NA		4.35736	1
20230905_ARNOLD_Bierverderber_III_09	Unknown Sample	22469_III	Method Settings	1.10154e+07	0	0	NA	NA	NA	NA		NA		4.36068	1
20230905_ARNOLD_Bierverderber_III_10	Unknown Sample	22471_III	Method Settings	1.07303e+07	0	0	NA	NA	NA	NA		NA		4.37386	1
20230905_ARNOLD_Bierverderber_III_11	Unknown Sample	22474_III	Method Settings	1.09793e+07	0	0	NA	NA	NA	NA		NA		4.37376	1
20230905_ARNOLD_Bierverderber_III_12	Unknown Sample	22479_III	Method Settings	1.20187e+07	0	0	NA	NA	NA	NA		NA		4.37406	1
20230905_ARNOLD_Bierverderber_III_13	Unknown Sample	22480_III	Method Settings	1.21041e+07	0	0	NA	NA	NA	NA		NA		4.36035	1
20230905_ARNOLD_Bierverderber_III_14	Unknown Sample	22482_III	Method Settings	1.14988e+07	0	0	NA	NA	NA	NA		NA		4.35363	1
20230905_ARNOLD_Bierverderber_III_15	Unknown Sample	22484_III	Method Settings	1.60194e+07	0	0	NA	NA	NA	NA		NA		4.35688	1
20230905_ARNOLD_Bierverderber_III_16	Unknown Sample	22485_III	Method Settings	1.52068e+07	0	0	NA	NA	NA	NA		NA		4.37389	1
20230905_ARNOLD_Bierverderber_III_17	Unknown Sample	2453_III	Method Settings	1.17536e+07	0	0	NA	NA	NA	NA		NA		4.35735	1
20230905_ARNOLD_Bierverderber_III_18	Unknown Sample	21487_III	Method Settings	1.15858e+07	0	0	NA	NA	NA	NA		NA		4.35705	1
20230905_ARNOLD_Bierverderber_III_19	Unknown Sample	21490_III	Method Settings	1.18565e+07	0	0	NA	NA	NA	NA		NA		4.36046	1
20230905_ARNOLD_Bierverderber_III_20	Unknown Sample	21491_III	Method Settings	1.10093e+07	0	0	NA	NA	NA	NA		NA		4.35683	1
20230905_ARNOLD_Bierverderber_III_21	Unknown Sample	21492_III	Method Settings	1.13728e+07	0	0	NA	NA	NA	NA		NA		4.35684	1
20230905_ARNOLD_Bierverderber_III_22	Unknown Sample	21493_III	Method Settings	1.15812e+07	0	0	NA	NA	NA	NA		NA		4.35349	1
20230905_ARNOLD_Bierverderber_III_23	Unknown Sample	21494_III	Method Settings	1.13303e+07	0	0	NA	NA	NA	NA		NA		4.37434	1
20230905_ARNOLD_Bierverderber_III_24	Unknown Sample	21496_III	Method Settings	1.10884e+07	0	0	NA	NA	NA	NA		NA		4.37389	1
20230905_ARNOLD_Bierverderber_III_25	Unknown Sample	21500_III	Method Settings	1.05702e+07	0	0	NA	NA	NA	NA		NA		4.35348	1
20230905_ARNOLD_Bierverderber_III_26	Unknown Sample	21503_III	Method Settings	1.10062e+07	0	0	NA	NA	NA	NA		NA		4.36041	1
20230905_ARNOLD_Bierverderber_III_27	Unknown Sample	22489_III	Method Settings	1.21931e+07	0	0	NA	NA	NA	NA		NA		4.35675	1
20230905_ARNOLD_Bierverderber_III_28	Unknown Sample	22490_III	Method Settings	1.08298e+07	0	0	NA	NA	NA	NA		NA		4.35339	1
20230905_ARNOLD_Bierverderber_III_29	Unknown Sample	22491_III	Method Settings	1.12052e+07	0	0	NA	NA	NA	NA		NA		4.38059	1
20230905_ARNOLD_Bierverderber_III_30	Unknown Sample	22492_III	Method Settings	1.14186e+07	0	0	NA	NA	NA	NA		NA		4.35681	1
20230905_ARNOLD_Bierverderber_III_31	Unknown Sample	K_III	Method Settings	1.07667e+07	0	0	NA	NA	NA	NA		NA		4.35723	1
Created By:
User Name		Full Name		Date
ISQ7N1906021				9/11/2023 10:15:14 AM

## Sheet: Diacetyl
Component Name		Curve Index	Weighting Index	Origin Index	Equation
Diacetyl					N/A
							Specified	Calculated
Filename	Sample Type	Sample Name	Integ. Type	Area	ISTD Area	Area Ratio	Amount	Amount	%Diff	%RSD-AMT	Peak Status	Level	Units	RT	Sample ID
20230905_ARNOLD_Bierverderber_III_01	Unknown Sample	22460_III	Method Settings	2546.79	0	0	NA	NA	NA	NA		NA		4.50007	1
20230905_ARNOLD_Bierverderber_III_02	Unknown Sample	22461_III	Method Settings	23977.2	0	0	NA	NA	NA	NA		NA		4.46241	1
20230905_ARNOLD_Bierverderber_III_03	Unknown Sample	22462_III	Method Settings	51909	0	0	NA	NA	NA	NA		NA		4.46247	1
20230905_ARNOLD_Bierverderber_III_04	Unknown Sample	22463_III	Method Settings	24009.8	0	0	NA	NA	NA	NA		NA		4.44917	1
20230905_ARNOLD_Bierverderber_III_05	Unknown Sample	22464_III	Method Settings	16704.5	0	0	NA	NA	NA	NA		NA		4.45564	1
20230905_ARNOLD_Bierverderber_III_06	Unknown Sample	22488_III	Method Settings	2518.02	0	0	NA	NA	NA	NA		NA		4.5104	1
20230905_ARNOLD_Bierverderber_III_07	Unknown Sample	22465_III	Method Settings	26809.3	0	0	NA	NA	NA	NA		NA		4.45261	1
20230905_ARNOLD_Bierverderber_III_08	Unknown Sample	22467_III	Method Settings	37234.4	0	0	NA	NA	NA	NA		NA		4.45259	1
20230905_ARNOLD_Bierverderber_III_09	Unknown Sample	22469_III	Method Settings	36837.1	0	0	NA	NA	NA	NA		NA		4.45591	1
20230905_ARNOLD_Bierverderber_III_10	Unknown Sample	22471_III	Method Settings	37535.3	0	0	NA	NA	NA	NA		NA		4.4725	1
20230905_ARNOLD_Bierverderber_III_11	Unknown Sample	22474_III	Method Settings	33674.6	0	0	NA	NA	NA	NA		NA		4.48259	1
20230905_ARNOLD_Bierverderber_III_12	Unknown Sample	22479_III	Method Settings	9436.2	0	0	NA	NA	NA	NA		NA		4.45569	1
20230905_ARNOLD_Bierverderber_III_13	Unknown Sample	22480_III	Method Settings	2313.52	0	0	NA	NA	NA	NA		NA		4.5032	1
20230905_ARNOLD_Bierverderber_III_14	Unknown Sample	22482_III	Method Settings	85928	0	0	NA	NA	NA	NA		NA		4.5611	1
20230905_ARNOLD_Bierverderber_III_15	Unknown Sample	22484_III	Method Settings	56484.9	0	0	NA	NA	NA	NA		NA		4.56435	1
20230905_ARNOLD_Bierverderber_III_16	Unknown Sample	22485_III	Method Settings	17389.2	0	0	NA	NA	NA	NA		NA		4.44531	1
20230905_ARNOLD_Bierverderber_III_17	Unknown Sample	2453_III	Method Settings	1393.17	0	0	NA	NA	NA	NA		NA		4.5172	1
20230905_ARNOLD_Bierverderber_III_18	Unknown Sample	21487_III	Method Settings	39737.6	0	0	NA	NA	NA	NA		NA		4.45568	1
20230905_ARNOLD_Bierverderber_III_19	Unknown Sample	21490_III	Method Settings	34294.8	0	0	NA	NA	NA	NA		NA		4.43869	1
20230905_ARNOLD_Bierverderber_III_20	Unknown Sample	21491_III	Method Settings	30550.3	0	0	NA	NA	NA	NA		NA		4.46567	1
20230905_ARNOLD_Bierverderber_III_21	Unknown Sample	21492_III	Method Settings	43730.8	0	0	NA	NA	NA	NA		NA		4.45207	1
20230905_ARNOLD_Bierverderber_III_22	Unknown Sample	21493_III	Method Settings	46293.2	0	0	NA	NA	NA	NA		NA		4.45893	1
20230905_ARNOLD_Bierverderber_III_23	Unknown Sample	21494_III	Method Settings	29097.5	0	0	NA	NA	NA	NA		NA		4.46957	1
20230905_ARNOLD_Bierverderber_III_24	Unknown Sample	21496_III	Method Settings	24426.8	0	0	NA	NA	NA	NA		NA		4.46572	1
20230905_ARNOLD_Bierverderber_III_25	Unknown Sample	21500_III	Method Settings	55495.4	0	0	NA	NA	NA	NA		NA		4.45551	1
20230905_ARNOLD_Bierverderber_III_26	Unknown Sample	21503_III	Method Settings	50762.9	0	0	NA	NA	NA	NA		NA		4.46584	1
20230905_ARNOLD_Bierverderber_III_27	Unknown Sample	22489_III	Method Settings	16215.9	0	0	NA	NA	NA	NA		NA		4.43837	1
20230905_ARNOLD_Bierverderber_III_28	Unknown Sample	22490_III	Method Settings	2405.44	0	0	NA	NA	NA	NA		NA		4.49624	1
20230905_ARNOLD_Bierverderber_III_29	Unknown Sample	22491_III	Method Settings	65374.9	0	0	NA	NA	NA	NA		NA		4.48942	1
20230905_ARNOLD_Bierverderber_III_30	Unknown Sample	22492_III	Method Settings	24198.9	0	0	NA	NA	NA	NA		NA		4.45545	1
20230905_ARNOLD_Bierverderber_III_31	Unknown Sample	K_III	Method Settings	30285.6	0	0	NA	NA	NA	NA		NA		4.44226	1
Created By:
User Name		Full Name		Date
ISQ7N1906021				9/11/2023 10:15:14 AM

## Sheet: Essigsaeure
Component Name		Curve Index	Weighting Index	Origin Index	Equation
Essigsaeure					N/A
							Specified	Calculated
Filename	Sample Type	Sample Name	Integ. Type	Area	ISTD Area	Area Ratio	Amount	Amount	%Diff	%RSD-AMT	Peak Status	Level	Units	RT	Sample ID
20230905_ARNOLD_Bierverderber_III_01	Unknown Sample	22460_III	Manual Integration	6.0384e+06	0	0	NA	NA	NA	NA		NA		4.43204	1
20230905_ARNOLD_Bierverderber_III_02	Unknown Sample	22461_III	Manual Integration	1.85154e+07	0	0	NA	NA	NA	NA		NA		4.45901	1
20230905_ARNOLD_Bierverderber_III_03	Unknown Sample	22462_III	Manual Integration	3.34723e+07	0	0	NA	NA	NA	NA		NA		4.45567	1
20230905_ARNOLD_Bierverderber_III_04	Unknown Sample	22463_III	Manual Integration	2.15684e+07	0	0	NA	NA	NA	NA		NA		4.44917	1
20230905_ARNOLD_Bierverderber_III_05	Unknown Sample	22464_III	Manual Integration	8.36282e+06	0	0	NA	NA	NA	NA		NA		4.44543	1
20230905_ARNOLD_Bierverderber_III_06	Unknown Sample	22488_III	Manual Integration	5.94622e+06	0	0	NA	NA	NA	NA		NA		4.43898	1
20230905_ARNOLD_Bierverderber_III_07	Unknown Sample	22465_III	Manual Integration	107589	0	0	NA	NA	NA	NA		NA		4.59886	1
20230905_ARNOLD_Bierverderber_III_08	Unknown Sample	22467_III	Manual Integration	2.60567e+07	0	0	NA	NA	NA	NA		NA		4.44919	1
20230905_ARNOLD_Bierverderber_III_09	Unknown Sample	22469_III	Manual Integration	2.19695e+07	0	0	NA	NA	NA	NA		NA		4.44911	1
20230905_ARNOLD_Bierverderber_III_10	Unknown Sample	22471_III	Manual Integration	3.39561e+07	0	0	NA	NA	NA	NA		NA		4.4759	1
20230905_ARNOLD_Bierverderber_III_11	Unknown Sample	22474_III	Manual Integration	3.70578e+07	0	0	NA	NA	NA	NA		NA		4.47919	1
20230905_ARNOLD_Bierverderber_III_12	Unknown Sample	22479_III	Manual Integration	1.08256e+07	0	0	NA	NA	NA	NA		NA		4.45229	1
20230905_ARNOLD_Bierverderber_III_13	Unknown Sample	22480_III	Manual Integration	7.53853e+06	0	0	NA	NA	NA	NA		NA		4.43518	1
20230905_ARNOLD_Bierverderber_III_14	Unknown Sample	22482_III	Manual Integration	6.94924e+06	0	0	NA	NA	NA	NA		NA		4.42845	1
20230905_ARNOLD_Bierverderber_III_15	Unknown Sample	22484_III	Manual Integration	6.67071e+06	0	0	NA	NA	NA	NA		NA		4.4317	1
20230905_ARNOLD_Bierverderber_III_16	Unknown Sample	22485_III	Manual Integration	6.25496e+06	0	0	NA	NA	NA	NA		NA		4.45212	1
20230905_ARNOLD_Bierverderber_III_17	Unknown Sample	2453_III	Manual Integration	4.59766e+06	0	0	NA	NA	NA	NA		NA		4.43217	1
20230905_ARNOLD_Bierverderber_III_18	Unknown Sample	21487_III	Manual Integration	3.30695e+07	0	0	NA	NA	NA	NA		NA		4.45228	1
20230905_ARNOLD_Bierverderber_III_19	Unknown Sample	21490_III	Method Settings	2.35986e+07	0	0	NA	NA	NA	NA		NA		4.44889	1
20230905_ARNOLD_Bierverderber_III_20	Unknown Sample	21491_III	Method Settings	3.62187e+07	0	0	NA	NA	NA	NA		NA		4.45546	1
20230905_ARNOLD_Bierverderber_III_21	Unknown Sample	21492_III	Method Settings	2.92856e+07	0	0	NA	NA	NA	NA		NA		4.45207	1
20230905_ARNOLD_Bierverderber_III_22	Unknown Sample	21493_III	Method Settings	3.99752e+07	0	0	NA	NA	NA	NA		NA		4.45893	1
20230905_ARNOLD_Bierverderber_III_23	Unknown Sample	21494_III	Method Settings	2.58194e+07	0	0	NA	NA	NA	NA		NA		4.46957	1
20230905_ARNOLD_Bierverderber_III_24	Unknown Sample	21496_III	Method Settings	2.17267e+07	0	0	NA	NA	NA	NA		NA		4.46232	1
20230905_ARNOLD_Bierverderber_III_25	Unknown Sample	21500_III	Method Settings	3.95786e+07	0	0	NA	NA	NA	NA		NA		4.45892	1
20230905_ARNOLD_Bierverderber_III_26	Unknown Sample	21503_III	Method Settings	4.1504e+07	0	0	NA	NA	NA	NA		NA		4.46584	1
20230905_ARNOLD_Bierverderber_III_27	Unknown Sample	22489_III	Manual Integration	1.11078e+07	0	0	NA	NA	NA	NA		NA		4.43837	1
20230905_ARNOLD_Bierverderber_III_28	Unknown Sample	22490_III	Manual Integration	2.21217e+07	0	0	NA	NA	NA	NA		NA		4.44182	1
20230905_ARNOLD_Bierverderber_III_29	Unknown Sample	22491_III	Method Settings	4.02009e+07	0	0	NA	NA	NA	NA		NA		4.48602	1
20230905_ARNOLD_Bierverderber_III_30	Unknown Sample	22492_III	Manual Integration	2.59881e+07	0	0	NA	NA	NA	NA		NA		4.44864	1
20230905_ARNOLD_Bierverderber_III_31	Unknown Sample	K_III	Manual Integration	1.34656e+07	0	0	NA	NA	NA	NA		NA		4.44226	1
Created By:
User Name		Full Name		Date
ISQ7N1906021				9/11/2023 10:15:14 AM

## Sheet: Ethylacetat
Component Name		Curve Index	Weighting Index	Origin Index	Equation
Ethylacetat_88					N/A
							Specified	Calculated
Filename	Sample Type	Sample Name	Integ. Type	Area	ISTD Area	Area Ratio	Amount	Amount	%Diff	%RSD-AMT	Peak Status	Level	Units	RT	Sample ID
20230905_ARNOLD_Bierverderber_III_01	Unknown Sample	22460_III	Method Settings	2.5573e+07	0	0	NA	NA	NA	NA		NA		4.77896	1
20230905_ARNOLD_Bierverderber_III_02	Unknown Sample	22461_III	Method Settings	2.59921e+07	0	0	NA	NA	NA	NA		NA		4.79572	1
20230905_ARNOLD_Bierverderber_III_03	Unknown Sample	22462_III	Method Settings	2.80258e+07	0	0	NA	NA	NA	NA		NA		4.78557	1
20230905_ARNOLD_Bierverderber_III_04	Unknown Sample	22463_III	Method Settings	2.38228e+07	0	0	NA	NA	NA	NA		NA		4.78928	1
20230905_ARNOLD_Bierverderber_III_05	Unknown Sample	22464_III	Method Settings	2.43048e+07	0	0	NA	NA	NA	NA		NA		4.79575	1
20230905_ARNOLD_Bierverderber_III_06	Unknown Sample	22488_III	Method Settings	2.38989e+07	0	0	NA	NA	NA	NA		NA		4.78589	1
20230905_ARNOLD_Bierverderber_III_07	Unknown Sample	22465_III	Method Settings	2.62939e+07	0	0	NA	NA	NA	NA		NA		4.78252	1
20230905_ARNOLD_Bierverderber_III_08	Unknown Sample	22467_III	Method Settings	2.8581e+07	0	0	NA	NA	NA	NA		NA		4.7825	1
20230905_ARNOLD_Bierverderber_III_09	Unknown Sample	22469_III	Method Settings	2.69586e+07	0	0	NA	NA	NA	NA		NA		4.78582	1
20230905_ARNOLD_Bierverderber_III_10	Unknown Sample	22471_III	Method Settings	2.94129e+07	0	0	NA	NA	NA	NA		NA		4.7956	1
20230905_ARNOLD_Bierverderber_III_11	Unknown Sample	22474_III	Method Settings	2.90836e+07	0	0	NA	NA	NA	NA		NA		4.7989	1
20230905_ARNOLD_Bierverderber_III_12	Unknown Sample	22479_III	Method Settings	2.35266e+07	0	0	NA	NA	NA	NA		NA		4.7992	1
20230905_ARNOLD_Bierverderber_III_13	Unknown Sample	22480_III	Method Settings	2.58185e+07	0	0	NA	NA	NA	NA		NA		4.78549	1
20230905_ARNOLD_Bierverderber_III_14	Unknown Sample	22482_III	Method Settings	2.41228e+07	0	0	NA	NA	NA	NA		NA		4.77877	1
20230905_ARNOLD_Bierverderber_III_15	Unknown Sample	22484_III	Method Settings	2.50814e+07	0	0	NA	NA	NA	NA		NA		4.78542	1
20230905_ARNOLD_Bierverderber_III_16	Unknown Sample	22485_III	Method Settings	2.31009e+07	0	0	NA	NA	NA	NA		NA		4.80243	1
20230905_ARNOLD_Bierverderber_III_17	Unknown Sample	2453_III	Method Settings	2.4153e+07	0	0	NA	NA	NA	NA		NA		4.78249	1
20230905_ARNOLD_Bierverderber_III_18	Unknown Sample	21487_III	Method Settings	2.89525e+07	0	0	NA	NA	NA	NA		NA		4.78219	1
20230905_ARNOLD_Bierverderber_III_19	Unknown Sample	21490_III	Method Settings	2.79957e+07	0	0	NA	NA	NA	NA		NA		4.7856	1
20230905_ARNOLD_Bierverderber_III_20	Unknown Sample	21491_III	Method Settings	2.82458e+07	0	0	NA	NA	NA	NA		NA		4.77857	1
20230905_ARNOLD_Bierverderber_III_21	Unknown Sample	21492_III	Method Settings	2.7692e+07	0	0	NA	NA	NA	NA		NA		4.78198	1
20230905_ARNOLD_Bierverderber_III_22	Unknown Sample	21493_III	Method Settings	2.91999e+07	0	0	NA	NA	NA	NA		NA		4.77863	1
20230905_ARNOLD_Bierverderber_III_23	Unknown Sample	21494_III	Method Settings	2.57146e+07	0	0	NA	NA	NA	NA		NA		4.79948	1
20230905_ARNOLD_Bierverderber_III_24	Unknown Sample	21496_III	Method Settings	2.43441e+07	0	0	NA	NA	NA	NA		NA		4.79903	1
20230905_ARNOLD_Bierverderber_III_25	Unknown Sample	21500_III	Method Settings	2.91009e+07	0	0	NA	NA	NA	NA		NA		4.78202	1
20230905_ARNOLD_Bierverderber_III_26	Unknown Sample	21503_III	Method Settings	2.91492e+07	0	0	NA	NA	NA	NA		NA		4.78555	1
20230905_ARNOLD_Bierverderber_III_27	Unknown Sample	22489_III	Method Settings	2.43787e+07	0	0	NA	NA	NA	NA		NA		4.77849	1
20230905_ARNOLD_Bierverderber_III_28	Unknown Sample	22490_III	Method Settings	2.55338e+07	0	0	NA	NA	NA	NA		NA		4.78193	1
20230905_ARNOLD_Bierverderber_III_29	Unknown Sample	22491_III	Method Settings	2.91086e+07	0	0	NA	NA	NA	NA		NA		4.80573	1
20230905_ARNOLD_Bierverderber_III_30	Unknown Sample	22492_III	Method Settings	2.57267e+07	0	0	NA	NA	NA	NA		NA		4.78535	1
20230905_ARNOLD_Bierverderber_III_31	Unknown Sample	K_III	Method Settings	2.72476e+07	0	0	NA	NA	NA	NA		NA		4.78237	1
Created By:
User Name		Full Name		Date
ISQ7N1906021				9/11/2023 10:15:14 AM

## Sheet: isobutanol
Component Name		Curve Index	Weighting Index	Origin Index	Equation
isobutanol_74					N/A
							Specified	Calculated
Filename	Sample Type	Sample Name	Integ. Type	Area	ISTD Area	Area Ratio	Amount	Amount	%Diff	%RSD-AMT	Peak Status	Level	Units	RT	Sample ID
20230905_ARNOLD_Bierverderber_III_01	Unknown Sample	22460_III	Method Settings	6.50718e+06	0	0	NA	NA	NA	NA		NA		4.8946	1
20230905_ARNOLD_Bierverderber_III_02	Unknown Sample	22461_III	Method Settings	5.61846e+06	0	0	NA	NA	NA	NA		NA		4.91476	1
20230905_ARNOLD_Bierverderber_III_03	Unknown Sample	22462_III	Method Settings	5.51731e+06	0	0	NA	NA	NA	NA		NA		4.89781	1
20230905_ARNOLD_Bierverderber_III_04	Unknown Sample	22463_III	Method Settings	5.46825e+06	0	0	NA	NA	NA	NA		NA		4.90152	1
20230905_ARNOLD_Bierverderber_III_05	Unknown Sample	22464_III	Method Settings	5.73553e+06	0	0	NA	NA	NA	NA		NA		4.91139	1
20230905_ARNOLD_Bierverderber_III_06	Unknown Sample	22488_III	Method Settings	5.47027e+06	0	0	NA	NA	NA	NA		NA		4.90493	1
20230905_ARNOLD_Bierverderber_III_07	Unknown Sample	22465_III	Method Settings	6.5126e+06	0	0	NA	NA	NA	NA		NA		4.89815	1
20230905_ARNOLD_Bierverderber_III_08	Unknown Sample	22467_III	Method Settings	6.80843e+06	0	0	NA	NA	NA	NA		NA		4.90154	1
20230905_ARNOLD_Bierverderber_III_09	Unknown Sample	22469_III	Method Settings	5.81457e+06	0	0	NA	NA	NA	NA		NA		4.89806	1
20230905_ARNOLD_Bierverderber_III_10	Unknown Sample	22471_III	Method Settings	5.52149e+06	0	0	NA	NA	NA	NA		NA		4.91464	1
20230905_ARNOLD_Bierverderber_III_11	Unknown Sample	22474_III	Method Settings	5.74215e+06	0	0	NA	NA	NA	NA		NA		4.91454	1
20230905_ARNOLD_Bierverderber_III_12	Unknown Sample	22479_III	Method Settings	5.60183e+06	0	0	NA	NA	NA	NA		NA		4.91484	1
20230905_ARNOLD_Bierverderber_III_13	Unknown Sample	22480_III	Method Settings	5.81294e+06	0	0	NA	NA	NA	NA		NA		4.90113	1
20230905_ARNOLD_Bierverderber_III_14	Unknown Sample	22482_III	Method Settings	5.602e+06	0	0	NA	NA	NA	NA		NA		4.8944	1
20230905_ARNOLD_Bierverderber_III_15	Unknown Sample	22484_III	Method Settings	6.0965e+06	0	0	NA	NA	NA	NA		NA		4.89766	1
20230905_ARNOLD_Bierverderber_III_16	Unknown Sample	22485_III	Method Settings	6.39588e+06	0	0	NA	NA	NA	NA		NA		4.91807	1
20230905_ARNOLD_Bierverderber_III_17	Unknown Sample	2453_III	Method Settings	6.72347e+06	0	0	NA	NA	NA	NA		NA		4.89473	1
20230905_ARNOLD_Bierverderber_III_18	Unknown Sample	21487_III	Method Settings	6.31823e+06	0	0	NA	NA	NA	NA		NA		4.89783	1
20230905_ARNOLD_Bierverderber_III_19	Unknown Sample	21490_III	Method Settings	6.34214e+06	0	0	NA	NA	NA	NA		NA		4.90124	1
20230905_ARNOLD_Bierverderber_III_20	Unknown Sample	21491_III	Method Settings	5.67847e+06	0	0	NA	NA	NA	NA		NA		4.89761	1
20230905_ARNOLD_Bierverderber_III_21	Unknown Sample	21492_III	Method Settings	5.94188e+06	0	0	NA	NA	NA	NA		NA		4.89761	1
20230905_ARNOLD_Bierverderber_III_22	Unknown Sample	21493_III	Method Settings	6.11138e+06	0	0	NA	NA	NA	NA		NA		4.89087	1
20230905_ARNOLD_Bierverderber_III_23	Unknown Sample	21494_III	Method Settings	5.55324e+06	0	0	NA	NA	NA	NA		NA		4.91171	1
20230905_ARNOLD_Bierverderber_III_24	Unknown Sample	21496_III	Method Settings	6.04044e+06	0	0	NA	NA	NA	NA		NA		4.91467	1
20230905_ARNOLD_Bierverderber_III_25	Unknown Sample	21500_III	Method Settings	5.92602e+06	0	0	NA	NA	NA	NA		NA		4.89426	1
20230905_ARNOLD_Bierverderber_III_26	Unknown Sample	21503_III	Method Settings	5.96784e+06	0	0	NA	NA	NA	NA		NA		4.90118	1
20230905_ARNOLD_Bierverderber_III_27	Unknown Sample	22489_III	Method Settings	6.22353e+06	0	0	NA	NA	NA	NA		NA		4.89752	1
20230905_ARNOLD_Bierverderber_III_28	Unknown Sample	22490_III	Method Settings	5.66578e+06	0	0	NA	NA	NA	NA		NA		4.89417	1
20230905_ARNOLD_Bierverderber_III_29	Unknown Sample	22491_III	Method Settings	6.11458e+06	0	0	NA	NA	NA	NA		NA		4.92477	1
20230905_ARNOLD_Bierverderber_III_30	Unknown Sample	22492_III	Method Settings	5.76977e+06	0	0	NA	NA	NA	NA		NA		4.89759	1
20230905_ARNOLD_Bierverderber_III_31	Unknown Sample	K_III	Method Settings	6.15827e+06	0	0	NA	NA	NA	NA		NA		4.90141	1
Created By:
User Name		Full Name		Date
ISQ7N1906021				9/11/2023 10:15:14 AM

## Sheet: n-Butanol
Component Name		Curve Index	Weighting Index	Origin Index	Equation
n-Butanol		Average RF	Equal	Ignore	Average Response Factor = 1.22421e+007 %RSD = 165.7
							Specified	Calculated
Filename	Sample Type	Sample Name	Integ. Type	Area	ISTD Area	Area Ratio	Amount	Amount	%Diff	%RSD-AMT	Peak Status	Level	Units	RT	Sample ID
20230905_ARNOLD_Bierverderber_III_01	Unknown Sample	22460_III	Method Settings	3.32847e+07	NA	NA	NA	NA	NA	NA		NA		5.30273	1
20230905_ARNOLD_Bierverderber_III_02	Unknown Sample	22461_III	Method Settings	1.60371e+06	NA	NA	NA	NA	NA	NA		NA		5.33309	1
20230905_ARNOLD_Bierverderber_III_03	Unknown Sample	22462_III	Method Settings	2.15471e+06	NA	NA	NA	NA	NA	NA		NA		5.31955	1
20230905_ARNOLD_Bierverderber_III_04	Unknown Sample	22463_III	Method Settings	1.18087e+06	NA	NA	NA	NA	NA	NA		NA		5.31986	1
20230905_ARNOLD_Bierverderber_III_05	Unknown Sample	22464_III	Method Settings	6.11632e+07	NA	NA	NA	NA	NA	NA		NA		5.31952	1
20230905_ARNOLD_Bierverderber_III_06	Unknown Sample	22488_III	Method Settings	6.12256e+06	NA	NA	NA	NA	NA	NA		NA		5.32327	1
20230905_ARNOLD_Bierverderber_III_07	Unknown Sample	22465_III	Method Settings	1.7722e+06	NA	NA	NA	NA	NA	NA		NA		5.31649	1
20230905_ARNOLD_Bierverderber_III_08	Unknown Sample	22467_III	Method Settings	2.84001e+06	NA	NA	NA	NA	NA	NA		NA		5.31987	1
20230905_ARNOLD_Bierverderber_III_09	Unknown Sample	22469_III	Method Settings	2.09214e+06	NA	NA	NA	NA	NA	NA		NA		5.31979	1
20230905_ARNOLD_Bierverderber_III_10	Unknown Sample	22471_III	Method Settings	1.97324e+06	NA	NA	NA	NA	NA	NA		NA		5.33298	1
20230905_ARNOLD_Bierverderber_III_11	Unknown Sample	22474_III	Method Settings	2.0427e+06	NA	NA	NA	NA	NA	NA		NA		5.33627	1
20230905_ARNOLD_Bierverderber_III_12	Unknown Sample	22479_III	Method Settings	2.3636e+07	NA	NA	NA	NA	NA	NA		NA		5.32637	1
20230905_ARNOLD_Bierverderber_III_13	Unknown Sample	22480_III	Method Settings	2.79497e+07	NA	NA	NA	NA	NA	NA		NA		5.31266	1
20230905_ARNOLD_Bierverderber_III_14	Unknown Sample	22482_III	Method Settings	6.71264e+06	NA	NA	NA	NA	NA	NA		NA		5.30934	1
20230905_ARNOLD_Bierverderber_III_15	Unknown Sample	22484_III	Method Settings	2.67969e+07	NA	NA	NA	NA	NA	NA		NA		5.31259	1
20230905_ARNOLD_Bierverderber_III_16	Unknown Sample	22485_III	Method Settings	2.47525e+07	NA	NA	NA	NA	NA	NA		NA		5.3296	1
20230905_ARNOLD_Bierverderber_III_17	Unknown Sample	2453_III	Method Settings	4.32029e+07	NA	NA	NA	NA	NA	NA		NA		5.30966	1
20230905_ARNOLD_Bierverderber_III_18	Unknown Sample	21487_III	Method Settings	2.51996e+06	NA	NA	NA	NA	NA	NA		NA		5.31616	1
20230905_ARNOLD_Bierverderber_III_19	Unknown Sample	21490_III	Method Settings	2.13799e+06	NA	NA	NA	NA	NA	NA		NA		5.31957	1
20230905_ARNOLD_Bierverderber_III_20	Unknown Sample	21491_III	Method Settings	2.10284e+06	NA	NA	NA	NA	NA	NA		NA		5.31595	1
20230905_ARNOLD_Bierverderber_III_21	Unknown Sample	21492_III	Method Settings	2.1006e+06	NA	NA	NA	NA	NA	NA		NA		5.31595	1
20230905_ARNOLD_Bierverderber_III_22	Unknown Sample	21493_III	Method Settings	2.08153e+06	NA	NA	NA	NA	NA	NA		NA		5.31261	1
20230905_ARNOLD_Bierverderber_III_23	Unknown Sample	21494_III	Method Settings	1.29213e+06	NA	NA	NA	NA	NA	NA		NA		5.33345	1
20230905_ARNOLD_Bierverderber_III_24	Unknown Sample	21496_III	Method Settings	1.30056e+06	NA	NA	NA	NA	NA	NA		NA		5.333	1
20230905_ARNOLD_Bierverderber_III_25	Unknown Sample	21500_III	Method Settings	2.00097e+06	NA	NA	NA	NA	NA	NA		NA		5.31259	1
20230905_ARNOLD_Bierverderber_III_26	Unknown Sample	21503_III	Method Settings	2.01314e+06	NA	NA	NA	NA	NA	NA		NA		5.31952	1
20230905_ARNOLD_Bierverderber_III_27	Unknown Sample	22489_III	Method Settings	8.63153e+07	NA	NA	NA	NA	NA	NA		NA		5.30906	1
20230905_ARNOLD_Bierverderber_III_28	Unknown Sample	22490_III	Method Settings	1.87517e+06	NA	NA	NA	NA	NA	NA		NA		5.31591	1
20230905_ARNOLD_Bierverderber_III_29	Unknown Sample	22491_III	Method Settings	2.2206e+06	NA	NA	NA	NA	NA	NA		NA		5.34311	1
20230905_ARNOLD_Bierverderber_III_30	Unknown Sample	22492_III	Method Settings	1.30377e+06	NA	NA	NA	NA	NA	NA		NA		5.31593	1
20230905_ARNOLD_Bierverderber_III_31	Unknown Sample	K_III	Manual Integration	961146	NA	NA	NA	NA	NA	NA		NA		5.31975	1
Created By:
User Name		Full Name		Date
ISQ7N1906021				9/11/2023 10:15:14 AM

[truncated: 97 more sheets: 3-Methylbutanal, 2-Methylbutanal, Propansaeure, S-Methyl-Thioacetat, Ethylpropanoat, Propylacetat, 3-Methylbutanol, 2-Methylbutanol, Isobuttersaeure, 2-Propylpropanoat, Ethyl-Isobutanoat, isobutylacetat, 2,3-Butandiol, Buttersaeure, Ethylbutanoat, propylpropanaoat, Butylacetat, 3-Methyl-2-Buten-1-thiol, 3-Methylbuttersre, Furfural …]
